# Supplementary material for: Comparative analysis of the transcriptional responses of five Leishmania species to trivalent antimony
Source: Parasit Vectors. 2021 Aug 21;14:419. doi: 10.1186/s13071-021-04915-y (PMC8380399; doi:10.1186/s13071-021-04915-y)
Supplement: Supplementary file 1 — Additional file 1: Table S1. General information about the samples and reference genomes used in this study. Samples were obtained from the European Nucleotide Archive (ENA) and reference genomes from TriTrypDB. [file 13071_2021_4915_MOESM1_ESM.xlsx]

## Sheet: Hoja1
	ORGANISM	ARTICLE	DOI	# PROJECT	SAMPLE	DESCRIPTION	REFERENCE GENOME
	Leishmania amazonensis (UA301)	Transcriptional responses of Leishmania (Leishmania) amazonensis in the presence of trivalent sodium stibogluconate	https://doi.org/10.1186/s13071-019-3603-8	PRJEB33484	SAMEA5858064	Resistant to SbIII	Leishmania mexicana (MHOM/GT/2001/U1103)
					SAMEA5858065	Resistant to SbIII
					SAMEA5858068	Wild-type
					SAMEA5858069	Wild-type
	Leishmania braziliensis (MHOM/BR75/M2904)	Major changes in chromosomal somy, gene expression and gene dosage driven by SbIII in Leishmania braziliensis and Leishmania panamensis	https://doi.org/10.1038/s41598-019-45538-9	PRJEB31092	SAMEA5593820	Resistant to SbIII	Leishmania braziliensis (MHOM/BR/75/M2904)
					SAMEA5593821	Resistant to SbIII
					SAMEA5593825	Wild-type
					SAMEA5593826	Wild-type
	Leishmania donovani (MHOM/ET/67/HU3)	Genomic and transcriptomic alterations in Leishmania donovani lines experimentally resistant to antileishmanial drugs	https://dx.doi.org/10.1016%2Fj.ijpddr.2018.04.002	PRJEB20187	SAMEA103950315	Resistant to SbIII	Leishmania donovani (MHOM/NP/03/BPK282)
					SAMEA103950316	Resistant to SbIII
					SAMEA103950318	Wild-type
					SAMEA103950319	Wild-type
	Leishmania infantum* (MHOM/BR/74/PP75)	Comparative Transcriptomic Analysis of Antimony Resistant and Susceptible Leishmania Infantum Lines	http://dx.doi.org/10.21203/rs.3.rs-55997/v1	PRJNA348689	SAMN07137473 (SRX2833233)	Resistant to SbIII	Leishmania infantum (JPCM5)
					SAMN07137473 (SRX2833324)	Resistant to SbIII
					SAMN07137475 (SRX2833322)	Wild-type
					SAMN07137475 (SRX2833326)	Wild-type
	Leishmania panamensis (MHOM/COL/81L13)	Major changes in chromosomal somy, gene expression and gene dosage driven by SbIII in Leishmania braziliensis and Leishmania panamensis	https://doi.org/10.1038/s41598-019-45538-9	PRJEB31092	SAMEA5593830	Resistant to SbIII	Leishmania panamensis (UA946)
					SAMEA5593831	Resistant to SbIII
					SAMEA5593834	Wild-type
					SAMEA5593835	Wild-type
