# Supplementary material for: Comparative analysis of the transcriptional responses of five Leishmania species to trivalent antimony
Source: Parasit Vectors. 2021 Aug 21;14:419. doi: 10.1186/s13071-021-04915-y (PMC8380399; doi:10.1186/s13071-021-04915-y)
Supplement: Supplementary file 2 — Additional file 2: Table S2. Shared orthologous shared between Leishmania species. [file 13071_2021_4915_MOESM2_ESM.xlsx]

## Sheet: Hoja1
	Species	DEG	Orthologous group	Product Description	Gene ID	Log Fold Change	P Value	Chrom.
	L. amazonensis and L. braziliensis	UPREGULATED	OG6_100076	ATP-binding cassette protein subfamily G, member 5	LmxM.23.0380	963317488966834	8.60679e-25	23
					LbrM.23.2.000420	77164762509903	6.58789e-27	23
			OG6_100158	organelle-type calcium ATPase	LmxM.04.0010	135957295541311	3.2418e-42	4
					LbrM.04.2.201590	55867291563172	0.000528624	4
			OG6_100430	acetyl-CoA synthetase, putative	LmxM.23.0710	121530924377838	3.9012e-31	23
				Acetyl-coenzyme A synthetase N-terminus/AMP-binding enzyme/AMP-binding enzyme C-terminal domain containing protein, putative	LbrM.23.2.000580	823968668635974	2.86297e-31	23
			OG6_100490	10 kDa heat shock protein, putative	LmxM.26.0640	131063202161857	9.17295e-21	26
			OG6_100490	Chaperonin 10 Kd subunit, putative	LbrM.26.2.208230	733534611344917	1.32815e-23	26
			OG6_100528	peptidyl-prolyl cis-trans isomerase, putative	LmxM.23.0050	90447211072073	0.000128438	23
			OG6_100528	Cyclophilin type peptidyl-prolyl cis-trans isomerase/CLD, putative	LbrM.25.2.000790	518666116952247	5.47042e-11	25
			OG6_100634	spermidine synthase, putative	LmxM.04.0580	100528115813581	3.65256e-07	4
			OG6_100634	Spermine/spermidine synthase, putative	LbrM.04.2.000630	506832915767493	0.000714964	4
			OG6_100682	metallo-peptidase, Clan MF, Family M17	LmxM.23.0950	175756829087074	6.98212e-50	23
			OG6_100682	Cytosol aminopeptidase family, catalytic domain containing protein, putative	LbrM.23.2.001030	847539177592426	4.34025e-10	23
			OG6_101014	leucyl-tRNA synthetase, putative	LmxM.13.1100	977825452150088	1.26303e-18	13
			OG6_101014	tRNA synthetases class I (I, L, M and V)/tRNA synthetases class I (M)/tRNA synthetases class I (C) catalytic domain/Anticodon-binding domain of tRNA, putative	LbrM.13.2.000900	409948205304305	1.92255e-05	13
			OG6_101052	acetyl-CoA carboxylase	LmxM.30.2970	103878216623865	1.06046e-18	30
			OG6_101052	Carbamoyl-phosphate synthase L chain, N-terminal domain/ATP-grasp domain/Carbamoyl-phosphate synthase L chain, ATP binding domain/Biotin carboxylase C-terminal domain/Biotin-requiring enzyme/Acetyl-CoA carboxylase, central region/Carboxyl transferase domain containing protein, putative	LbrM.31.2.003340	535403708779383	1.95284e-07	31
			OG6_101295	Proline dehydrogenase, mitochondrial	LmxM.26.1610	116539177090232	4.7836e-11	26
			OG6_101295	Proline dehydrogenase, putative	LbrM.26.2.001630	696592078427044	1.1942e-08	26
			OG6_102936	translation initiation factor SUI1, putative	LmxM.22.0790	133589836018179	3.67385e-36	22
			OG6_102936	Translation initiation factor SUI1, putative	LbrM.22.2.000730	614480496212819	5.39994e-06	22
			OG6_103862	mitogen-activated protein kinase kinase 2	LmxM.13.0440	103243136996352	1.32396e-15	13
			OG6_103862		LbrM.13.2.000260	777023506537768	3.59329e-08	13
			OG6_107645	ALBA-domain protein 1	LmxM.13.0450	149652781486955	1.75712e-31	13
			OG6_107645		LbrM.13.2.000270	101762546996703	1.0888e-51	13
			OG6_112956	permease-like protein	LmxM.23.0450	896833230767551	1.69962e-10	23
			OG6_112956	FtsX-like permease family, putative	LbrM.23.2.000480	773511037440714	5.0652e-26	23
			OG6_138412	Protein of unknown function (DUF3250), putative	LmxM.23.1250	126513305456994	5.01613e-22	23
			OG6_138412	First C2 domain of RPGR-interacting protein 1, putative	LbrM.23.2.001350	104408716681385	5.72607e-14	23
			OG6_139814	Heme Response-1 protein, putative	LmxM.24.2230	111204273101841	3.57055e-21	24
			OG6_139814	hypothetical protein, conserved	LbrM.24.2.002310	173972111774455	3.93102e-135	24
			OG6_143027	Rapamycin-insensitive companion of TOR2	LmxM.23.1260	944992647560791	4.1969e-19	23
			OG6_143027	Rapamycin-insensitive companion of mTOR, N-term/Rapamycin-insensitive companion of mTOR, middle domain/Rapamycin-insensitive companion of mTOR RasGEF_N domain containing protein, putative	LbrM.23.2.001360	761222136677765	6.22258e-10	23
			OG6_146647	Sister chromatid cohesion C-terminus, putative	LmxM.13.0400	859234402501978	1.49234e-06	13
			OG6_146647	Sister chromatid cohesion C-terminus, putative	LbrM.13.2.000220	537061762280898	7.33194e-05	13
			OG6_147062	mRNA cap guanine-N7 methyltransferase, putative	LmxM.11.0480	148934371497419	2.78204e-26	11
			OG6_147062	mRNA capping enzyme/Methyltransferase domain containing protein, putative	LbrM.11.2.000180	978492071619557	7.96329e-13	11
			OG6_147144	protein kinase, putative	LmxM.26.1730	878425758318724	1.91291e-05	26
			OG6_147144	PAS fold/Protein kinase domain/Protein tyrosine kinase, putative	LbrM.23.2.001950	598293667922652	0.000223437	26
			OG6_147287	kinesin-C	LmxM.23.0560	107880159050961	5.75831e-16	23
			OG6_147287	Kinesin motor domain containing protein, putative	LbrM.23.2.000710	940150140500738	4.80531e-15	23
			OG6_147365	PIF1 helicase-like protein, putative	LmxM.11.0330	10850048854074	1.58713e-08	11
			OG6_147365	AAA domain/PIF1-like helicase, putative	LbrM.11.2.000020	945527019077059	1.42473e-29	11
			OG6_147390	mitochondrial RNA binding protein, putative	LmxM.23.0760	181921843049264	2.66198e-43	23
			OG6_147390	hypothetical protein, conserved	LbrM.23.2.000850	905159067066752	1.2731e-05	23
			OG6_147392	mitochondrial DNA primase, putative	LmxM.23.0680	162931109697492	2.9298e-33	23
			OG6_147392	Primase C terminal 2 (PriCT-2), putative	LbrM.23.2.000780	948547103158077	1.97732e-06	23
			OG6_158071	Kinetoplastid kinetochore protein 25, putative	LmxM.23.1610	100981298061597	1.04519e-06	23
			OG6_158071	hypothetical protein, conserved	LbrM.23.2.000630	699516901969452	0.00705259	23
			OG6_170635	Iguana/Dzip1-like DAZ-interacting protein N-terminal, putative	LmxM.14.0420	900986326242379	0.00617692	14
			OG6_170635	Iguana/Dzip1-like DAZ-interacting protein N-terminal, putative	LbrM.14.2.000430	830513464281278	1.77931e-05	14
			OG6_200105	PSP1 C-terminal conserved region, putative	LmxM.13.0690	194070400106037	1.57931e-39	13
					LbrM.13.2.000510	928234263795816	1.95999e-09	13
			OG6_478652	serine/threonine protein kinase-like protein	LmxM.04.0440	893599198208956	0.00181294	4
			OG6_478652	Protein kinase domain/Protein tyrosine kinase, putative	LbrM.04.2.000480	470237162379332	3.66701e-06	4
			OG6_478669	kinetoplast-associated protein-like protein	LmxM.30.2760	131925839725882	2.90273e-27	30
			OG6_478669	hypothetical protein, conserved	LbrM.31.2.003110	677577583577613	8.551e-09	31
			OG6_479096	Nucleotidyltransferase domain containing protein, putative	LmxM.04.0500	942255000470836	2.5395e-18	4
			OG6_479096	hypothetical protein, conserved	LbrM.04.2.000550	557692387790749	1.90896e-15	4
		DOWNREGULATED	OG6_102658	dihydroxyacetone kinase 1-like protein	LmxM.10.0420	-855121243944682	0.000299879	10
					LbrM.10.2.000420	-715137494159107	1.80614e-06	10
			OG6_104518	amino acid permease, putative	LmxM.34.4410	-110767887864314	3.17762e-07	34
			OG6_104518	Amino acid permease, putative	LbrM.34.2.004390	-10823856317422	3.45994e-09	34
			OG6_145552	zinc-finger of a C2HC-type, putative	LmxM.31.3450	-107579959078114	5.25219e-25	31
			OG6_145552	zinc-finger of a C2HC-type, putative	LbrM.32.2.003740	-658248267140537	0.000152039	32
			OG6_200171	Arrestin (or S-antigen), N-terminal domain containing protein, putative	LmxM.34.0440	-127648067065142	7.37647e-38	34
			OG6_200171	Arrestin (or S-antigen), N-terminal domain containing protein, putative	LbrM.34.2.000460	-666652964168453	0.00943694	34
	L. amazonensis and L. donovani	UPREGULATED	OG6_100228	phosphatidic acid phosphatase, putative	LmxM.18.0440	110690107708408	2.80604e-08	18
					LdBPK_180430.1	155419736899661	1.03108e-65	18
					LdBPK_180440.1	104936307882324	6.58771e-24	18
			OG6_100262	serine hydroxymethyltransferase	LmxM.28.2370	921904654665943	1.84864e-11	28
					LdBPK_141400.1	128286740806712	3.82427e-86	14
			OG6_101988	universal minicircle sequence binding protein	LmxM.36.1620	694026389692083	0.00415183	20
					LmxM.36.1640	979236033627223	3.68235e-28	20
					LdBPK_361720.1	550788009302094	1.05317e-08	36
			OG6_102008	arginase	LmxM.34.1480	965465143893448	1.29512e-21	34
			OG6_102008		LdBPK_351490.1	668633687203614	8.05693e-24	35
			OG6_102076	gamma-glutamylcysteine synthetase, putative	LmxM.18.1660	776958660655014	0.0012241	18
			OG6_102076	gamma-glutamylcysteine synthetase, putative	LdBPK_181660.1	130183559558178	1.18325e-84	18
			OG6_103178	hydrolase, alpha/beta fold family-like protein	LmxM.17.1010	121650286239793	1.43129e-12	17
			OG6_103178	hydrolase, alpha/beta fold family-like protein	LdBPK_171110.1	124879923459129	6.68054e-26	17
			OG6_105154	chaperone DNAJ protein, putative	LmxM.18.1430	755125109254288	0.00130162	18
			OG6_105154	chaperone DNAJ protein, putative	LdBPK_181410.1	952575513450538	2.93682e-24	18
			OG6_111575	Protein Associated with Differentiation, putative	LmxM.13.1690	16637927420266	4.37143e-33	13
			OG6_111575	Protein Associated with Differentiation, putative	LdBPK_131430.1	411891021854451	0	13
			OG6_132436	amino acid permease, putative	LmxM.27.0670	15558140360977	6.15829e-32	27
				amino acid transporter, putative	LdBPK_310350.1	123083899174357	8.20489e-64	31
				amino acid transporter aATP11, putative	LdBPK_310370.1	410904201410117	3.15137e-19	31
			OG6_143838	ferrous iron transport protein	LmxM.30.3060	104060388244722	1.13379e-22	30
				ferrous iron transport protein	LmxM.30.3070	108051414123645	9.39775e-17	30
				iron/zinc transporter protein-like protein	LdBPK_313190.1	11396350181064	2.05203e-31	31
			OG6_147250	NLI interacting factor-like phosphatase, putative	LmxM.08_29.2400	12163207884127	5.76579e-12	8
				NLI interacting factor-like phosphatase, putative	LdBPK_292510.1	11484707739707	3.23737e-16	29
			OG6_478849	histone h1-like protein	LmxM.09.0880	971881706384141	1.24743e-14	9
				histone h1-like protein	LdBPK_090930.1	44789699611011	0.000724188	9
		DOWNREGULATED	OG6_100045	ABC1 transporter, putative	LmxM.02.0300	-123807133087319	2.75144e-17	2
					LmxM.11.1240	-85192968329269	2.6156e-07	11
					LmxM.11.1270	-10591320014839	1.31933e-05	11
					LmxM.11.1290	-189977790294458	1.84281e-95	11
					LmxM.15.0760	-105272048851338	1.38873e-25	15
					LdBPK_111210.1	-534831154150798	2.87126e-36	11
			OG6_102310	receptor-type adenylate cyclase, putative	LmxM.17.0190	-124738937749202	1.98666e-19	17
					LmxM.17.0191	-103821345349446	7.32459e-05	17
					LmxM.17.0235	-15291356670746	5.30986e-25	17
					LdBPK_170140.1	-692657529935553	6.67411e-15	17
			OG6_104369	NAD/FAD dependent dehydrogenase, putative	LmxM.15.0970	-87133020236506	2.93465e-06	15
					LdBPK_151030.1	-527150926742255	2.46463e-06	15
			OG6_139757	paraflagellar rod component par4, putative	LmxM.05.0040	-120201649788641	3.73098e-20	5
			OG6_139757	paraflagellar rod component par4, putative	LdBPK_050040.1	-864456033142448	9.40113e-42	5
	L. amazonensis and L. infantum	UPREGULATED	OG6_100083	heat-shock protein hsp70, putative	LmxM.28.2770	104893694448946	2.89911e-17	28
					LINF_280017800	317775503345593	6.28666e-58	28
			OG6_100417	5'-3' exoribonuclease A, putative	LmxM.06.0260	815341004836402	1.16635e-05	6
					LINF_060007900	179063367159563	7.15618e-05	6
			OG6_100680	heat shock protein, putative	LmxM.18.1370	125451698646784	6.5057e-22	18
			OG6_100680	heat shock protein 110 - putative	LINF_180019100	138888286584861	0.00149829	18
			OG6_106866	amino acid permease, putative	LmxM.22.0230	973350516036861	1.17775e-06	22
			OG6_106866	amino acid permease - putative	LINF_220007200	233447181369391	3.18143e-18	22
			OG6_129603	amino acid transporter, putative	LmxM.31.2660	941439469239323	3.0934e-23	31
			OG6_129603	L-Lysine transport protein - putative	LINF_320033600	15264476982297	1.11445e-05	32
			OG6_130239	WD domain, G-beta repeat, putative	LmxM.06.0030	810687123051016	3.02673e-08	6
			OG6_130239	WD domain - G-beta repeat - putative	LINF_060005200	166067817810436	0.000250359	6
			OG6_146725	ATP-dependent RNA helicase, putative	LmxM.34.3100	101917534718103	1.10657e-22	34
			OG6_146725	ATP-dependent RNA helicase - putative	LINF_350036300	182366893602478	3.05744e-14	35
			OG6_147073	RNA recognition motif (a.k.a. RRM, RBD, or RNP domain), putative	LmxM.27.0350	1771748787388	2.59251e-33	27
			OG6_147073	RNA recognition motif. (a.k.a. RRM - RBD - or RNP domain)/RNA recognition motif (a.k.a. RRM - RBD - or RNP domain) - putative	LINF_270008600	254116686324749	0.000778832	27
	L. amazonensis and L. panamensis	UPREGULATED	OG6_100014	cytochrome p450-like protein	LmxM.27.0090	942205536845046	5.17514e-15	27
					LPMP_270090	311915103999905	0	27
			OG6_100085	pre-mRNA splicing factor ATP-dependent RNA helicase, putative	LmxM.34.1200	102116039857863	3.02685e-06	34
					LPMP_341070	928180532177051	0.000253013	34
			OG6_100425	polyadenylate-binding protein 1, putative	LmxM.34.5040	152439064362923	4.12772e-78	34
			OG6_100425		LPMP_344870	876432113596698	8.71143e-42	34
			OG6_100595	RNA helicase, putative	LmxM.09.0070	102806052600069	1.96e-09	9
			OG6_100595		LPMP_090090	821100061858911	1.01743e-07	9
			OG6_101289	nucleolar GTP-binding protein, putative	LmxM.32.1870	959975600757151	0.00570341	32
			OG6_101289		LPMP_331950	708440239265783	6.72251e-06	33
			OG6_103524	histone-lysine N-methyltransferase, putative	LmxM.07.0025	260513173952165	4.63872e-130	7
					LmxM.20.0030	245856978550233	1.78525e-126	20
					LPMP_204240	774591055648506	8.35698e-05	20
			OG6_147197	Nucleolar protein 168, putative	LmxM.22.0210	109122214126127	2.44937e-22	22
			OG6_147197		LPMP_220200	111938513689695	8.1598e-38	22
		DOWNREGULATED	OG6_100101	myosin XXI, putative	LmxM.31.3870	-105461568568233	8.42493e-21	31
					LPMP_324000	-100236041888406	3.46188e-07	32
			OG6_100116	cathepsin L-like protease, putative	LmxM.08.1070	-126424046742841	2.50896e-10	8
					LmxM.08.1080	-233867015565342	1.52607e-106	8
					LPMP_191300	-104053739973065	1.29461e-59	19
			OG6_100137	beta tubulin	LmxM.21.1860	-180670034592972	1.88063e-90	21
					LmxM.32.0792	-11451826342039	2.81791e-14	32
					LPMP_330860	-876624810661122	2.52989e-67	33
			OG6_100163	aldehyde dehydrogenase, mitochondrial precursor	LmxM.25.1120	-791705458816922	1.3912e-09	25
					LPMP_251150	-112158250256321	2.35891e-89	25
			OG6_100194	n-ethylmaleimide reductase-like protein	LmxM.12.1140	-131322063142956	3.02121e-22	12
					LmxM.32.0830	-117437124192638	1.74871e-22	32
					LPMP_120820	-10613634346203	2.01085e-11	12
			OG6_100306	actin interacting protein-like protein	LmxM.08_29.0280	-127015623355426	6.30097e-12	8
					LPMP_230960	-975212020160694	8.06903e-05	23
			OG6_101088	transaldolase, putative	LmxM.16.0760	-103883623398916	3.03396e-24	16
			OG6_101088		LPMP_160730	-107250580528617	2.77542e-12	16
			OG6_102689	Protein of unknown function (DUF667), putative	LmxM.21.0380	-129314301354528	9.51777e-15	21
			OG6_102689	hypothetical protein	LPMP_210410	-943389530022733	2.91569e-13	21
			OG6_104102	adenylate kinase, putative	LmxM.21.1250	-12944034623647	2.59692e-21	21
			OG6_104102	adenylate kinase, putative	LPMP_211450	-957431491789932	1.63821e-21	21
			OG6_109033	flagellar calcium-binding protein, putative	LmxM.16.0920	-364907624348199	8.52947e-21	16
			OG6_109033	flagellar calcium-binding protein, putative	LPMP_160880	-114141267750385	4.37043e-97	16
			OG6_109839	ATG8/AUT7/APG8/PAZ2, putative	LmxM.09.0180	-247093355580252	9.60163e-182	9
			OG6_109839	ATG8/AUT7/APG8/PAZ2, putative	LPMP_090170	-562204398725482	1.98978e-06	9
			OG6_112572	leucine-rich repeat protein, putative	LmxM.10.0180	-211793523332727	1.65086e-61	10
			OG6_112572	leucine-rich repeat protein, putative	LPMP_100150	-120390375018752	5.26421e-11	10
			OG6_134885	paraflagellar rod component, putative	LmxM.19.0520	-112639459338029	8.76637e-30	19
			OG6_134885	hypothetical protein	LPMP_190500	-749831366962244	4.45576e-13	19
			OG6_139754	Mitochondrial outer membrane protein porin, putative	LmxM.02.0460	-2011053196583	7.70497e-46	2
			OG6_139754	voltage-dependent anion-selective channel, putative	LPMP_020340	-856789118566795	8.01831e-21	2
			OG6_156861	Calpain-like protein 2	LmxM.30.0390	-100832442693484	3.95512e-16	30
			OG6_156861	calpain-like cysteine peptidase, putative	LPMP_310380	-738634799153842	1.77097e-18	31
			OG6_157030	paraflagellar rod component, putative	LmxM.32.0610	-223820287258018	9.37425e-72	32
			OG6_157030	hypothetical protein	LPMP_330660	-945478844129424	2.44165e-19	33
			OG6_157996	Protein of unknown function (DUF2946), putative	LmxM.01.0010	-157237711403633	3.42027e-31	1
			OG6_157996	hypothetical protein	LPMP_010010	-124681815419338	1.58236e-15	1
			OG6_158332	Domain of unknown function (DUF1935), putative	LmxM.33.0190	-191208733511844	9.62835e-96	33
			OG6_158332	hypothetical protein	LPMP_200140	-826786496121318	2.83899e-22	20
			OG6_173669	mitochondrial ornithine transporter 1-like protein	LmxM.16.0210	-803921823847222	0.00243992	16
			OG6_173669	mitochondrial ornithine transporter 1-like protein	LPMP_160220	-117194569440085	3.65542e-27	16
			OG6_173698	protein kinase, putative	LmxM.26.2570	-355532619625302	0	26
			OG6_173698	protein kinase, putative	LPMP_262540	-15915592847136	1.72223e-206	26
	L. braziliensis and L. donovani	UPREGULATED	OG6_100388	S-adenosylmethionine synthetase	LbrM.30.2.003550	466376925510589	9.24871e-19	30
					LdBPK_303560.1	963569756670214	8.25124e-131	30
			OG6_100418	Hexokinase, putative	LbrM.21.2.207050	510518736387008	0.000185285	21
					LdBPK_210300.1	418276895382472	6.647e-05	21
			OG6_100643	ABC transporter, putative	LbrM.19.2.000280	461490729300215	9.6308e-13	11
			OG6_100643	ATP-binding cassette protein subfamily H, member 2, putative	LdBPK_291780.1	800239188777581	1.78842e-07	29
			OG6_101329	Thiolase, N-terminal domain/Beta-ketoacyl synthase, N-terminal domain/Thiolase, C-terminal domain containing protein, putative	LbrM.23.2.000840	542329245829657	0.000280955	23
			OG6_101329	3-ketoacyl-CoA thiolase-like protein	LdBPK_230860.1	52265983606508	6.27687e-20	23
			OG6_103138	Cobalamin-independent synthase, N-terminal domain/Cobalamin-independent synthase, Catalytic domain containing protein, putative	LbrM.31.2.000010	628386867111069	3.42216e-24	31
			OG6_103138	5-methyltetrahydropteroyltriglutamate-homocysteine S-methyltransferase, putative	LdBPK_310010.1	2282959358657	0	31
			OG6_115676	Cytochrome b5-like Heme/Steroid binding domain containing protein, putative	LbrM.29.2.000920	755224055171956	7.39962e-26	29
			OG6_115676	cytochrome b5-like Heme/Steroid binding domain containing protein, putative	LdBPK_290930.1	226118954935056	6.44386e-138	29
		DOWNREGULATED	OG6_100398	thymine-7-hydroxylase, putative	LbrM.29.2.000510	-155988080999562	2.66003e-56	29
					LdBPK_290260.1	-462515971769212	2.48991e-08	29
			OG6_101599	Phosphorylase superfamily, putative	LbrM.05.2.000800	-838979829254975	6.22035e-07	5
					LdBPK_050830.1	-450898261262857	0.000235402	5
	L. braziliensis and L. infantum	UPREGULATED	OG6_100305	ATP-dependent RNA helicase - putative	LbrM.13.2.000320	828592581836984	1.32431e-33	13
					LINF_130009900	157892555961673	0.000153622	13
			OG6_101511	Domain of unknown function (DUF3819)/CCR4-Not complex component - Not1 - putative	LbrM.21.2.000890	448394639403025	0.000250305	21
					LINF_210013800	19662942955384	8.74823e-20	21
			OG6_101713	Protein kinase domain/Protein tyrosine kinase, putative	LbrM.31.2.001740	734537542022958	4.40688e-27	31
			OG6_101713		LINF_310022600	23431018622191	1.25426e-08	31
			OG6_111882	Tubulin-tyrosine ligase family, putative	LbrM.11.2.000080	514670383903065	9.24636e-08	11
			OG6_111882		LINF_110008900	169641523296047	0.000589279	11
			OG6_111983	Protein of unknown function (DUF3638)/Protein of unknown function (DUF3645)/Zn-finger in Ran binding protein and others - putative	LbrM.31.2.001440	62098565640976	6.53129e-18	31
			OG6_111983		LINF_310018600	271038806492832	1.63192e-32	31
			OG6_128926	RING-variant domain containing protein, putative	LbrM.31.2.002150	767249967990488	2.00072e-12	31
			OG6_128926		LINF_310027000	258318626806794	3.28598e-22	31
			OG6_146743	Zn-finger in Ran binding protein and others/SPRY domain/HECT-domain (ubiquitin-transferase), putative	LbrM.26.2.002300	572614737333123	3.39601e-06	26
			OG6_146743	Zn-finger in Ran binding protein and others/SPRY domain/HECT-domain (ubiquitin-transferase) - putative	LINF_260029200	221304146513038	3.10605e-17	26
			OG6_147035	Protein tyrosine kinase/Protein kinase domain containing protein, putative	LbrM.14.2.001060	870495121644761	1.68621e-16	14
			OG6_147035	protein kinase - putative	LINF_140016900	223865742748155	1.47016e-12	14
			OG6_154488	Fibronectin type III domain containing protein, putative	LbrM.26.2.002310	552826574058116	8.36497e-12	26
			OG6_154488	Fibronectin type III domain containing protein - putative	LINF_260029300	256670757396687	3.49816e-29	26
			OG6_199822	GNS1/SUR4 family, putative	LbrM.14.2.000640	630777603904652	2.7574e-21	14
			OG6_199822	fatty acid elongase - putative	LINF_140012100	175550343050223	1.29534e-11	14
			OG6_478585	Protein of unknown function (DUF789), putative	LbrM.26.2.001750	614410217860797	4.68311e-12	26
			OG6_478585	hypothetical protein - conserved	LINF_260023500	172469940452668	9.7327e-05	26
			OG6_478896	Galactose oxidase, central domain containing protein, putative	LbrM.23.2.000660	632415082695764	1.2428e-13	23
			OG6_478896	Galactose oxidase - central domain containing protein - putative	LINF_230012700	260311395233492	2.06268e-27	23
			OG6_478916	FYVE zinc finger containing protein, putative	LbrM.26.2.001280	71293727588524	2.96553e-12	26
			OG6_478916	hypothetical protein - conserved	LINF_260017600	238642518789981	2.63581e-06	26
			OG6_479000	Protein kinase domain containing protein, putative	LbrM.26.2.002040	597758008531564	8.41062e-13	26
			OG6_479000	hypothetical protein - conserved	LINF_260026500	16302146432562	0.00181669	26
		DOWNREGULATED	OG6_100723	Ribosomal S3Ae family, putative	LbrM.34.2.210540	-793030576761379	6.04431e-19	34
					LINF_350009300	-171419468482366	1.4442e-14	35
			OG6_100748	Ribosomal protein L18e/L15, putative	LbrM.34.2.211030	-744426480730107	1.21306e-24	34
					LINF_350043200	-146712803025501	0.000143768	35
			OG6_100789	Ribosomal L18p/L5e family/Ribosomal L18 C-terminal region containing protein, putative	LbrM.34.2.210700	-749970655024324	1.69913e-21	34
					LbrM.34.2.210710	-942839190265791	0.000509547	34
					LINF_350023700	-191662339146886	1.29978e-05	35
	L. braziliensis and L. panamensis	UPREGULATED	OG6_101167	Sphingolipid Delta4-desaturase (DES)/Fatty acid desaturase, putative	LbrM.23.2.001980	829682055376102	1.46451e-13	26
					LPMP_261660	885151489149216	2.39779e-07	26
		DOWNREGULATED	OG6_100337	aspartate aminotransferase, putative	LbrM.34.2.210580	-659430369966456	1.21566e-06	34
					LPMP_340750	-763530096806084	1.80248e-06	34
			OG6_102311	Fatty acid desaturase, putative	LbrM.33.2.003550	-102141305395246	6.18947e-20	33
					LPMP_333400	-107382279882941	2.10702e-23	33
			OG6_107314	generative cell specific 1 protein, putative	LbrM.34.2.000480	-757860514884826	6.33046e-25	34
			OG6_107314		LPMP_340420	-104227906444627	2.97855e-10	34
			OG6_108712	NLI interacting factor-like phosphatase/Zinc finger C-x8-C-x5-C-x3-H type (and similar), putative	LbrM.34.2.001420	-992411479600642	6.90776e-70	34
			OG6_108712		LPMP_341360	-707982328884042	3.04451e-07	34
			OG6_118579	Nucleoside 2-deoxyribosyltransferase, putative	LbrM.23.2.001820	-164397724192967	1.42131e-230	23
			OG6_118579		LPMP_231860	-15425023859227	9.2181e-58	23
			OG6_132802	Proteasome activator pa28 beta subunit, putative	LbrM.34.2.000740	-851980393079876	6.80081e-08	34
			OG6_132802		LPMP_340680	-785968516070992	1.24785e-05	34
	L. donovani and L. infantum	UPREGULATED	OG6_100045	ATP-binding cassette protein subfamily A, member 10, putative	LdBPK_290640.1	763749626144771	2.68562e-37	29
					LINF_020008000	274325126347114	6.67023e-18	2
			OG6_101028	aconitase, putative	LdBPK_180510.1	64379411910938	3.26909e-24	18
					LINF_180010100	161199283491165	4.05978e-06	18
			OG6_101741	phosphatidylinositol-kinase domain protein, putative	LdBPK_291550.1	886784582160715	0.00324268	29
			OG6_101741		LINF_290020900	284255038641608	3.73416e-14	29
	L. donovani and L. panamensis	DOWNREGULATED	OG6_100260	enolase	LdBPK_141240.1	-372135286506438	8.76099e-05	14
					LPMP_141140	-614839455917154	1.13925e-11	14
			OG6_100478	protein disulfide isomerase 2	LdBPK_367280.1	-458291176691472	2.38505e-06	36
					LPMP_357150	-611208591936696	6.39578e-14	35
			OG6_100643	ATP-binding cassette protein subfamily H, member 1, putative	LdBPK_110040.1	-704025512151964	1.53665e-07	11
			OG6_100643	ABC transporter, putative	LPMP_110040	-108398358779628	2.66929e-96	11
			OG6_101151	cysteine peptidase C (CPC)	LdBPK_290860.1	-388965481561646	4.70706e-06	29
			OG6_101151	cysteine peptidase C (CPC)	LPMP_290820	-116285276516182	1.37297e-87	29
			OG6_101659	trypanothione reductase	LdBPK_050350.1	-560271329738339	4.1638e-36	5
			OG6_101659	trypanothione reductase	LPMP_050340	-747265760227883	4.16381e-30	5
			OG6_102030	glycosomal phosphoenolpyruvate carboxykinase, putative	LdBPK_072500.1	-545721546075947	3.22931e-24	27
			OG6_102030	glycosomal phosphoenolpyruvate carboxykinase, putative	LPMP_271790	-595052604368641	1.4401e-12	27
			OG6_102275	delta-1-pyrroline-5-carboxylate dehydrogenase, putative	LdBPK_030190.1	-485808142702174	1.59879e-06	3
			OG6_102275	delta-1-pyrroline-5-carboxylate dehydrogenase, putative	LPMP_030190	-542349462889599	0.0012961	3
			OG6_113325	PAP2 superfamily, putative	LdBPK_230700.1	-873031972174907	1.75074e-59	23
			OG6_113325	phosphatidic acid phosphatase type 2/haloperoxidase, putative	LPMP_230700	-143325979676301	1.95995e-11	23
			OG6_133635	EF-hand domain pair, putative	LdBPK_363780.1	-323240717925401	8.94422e-05	36
			OG6_133635	hypothetical protein	LPMP_353700	-1023148250358	1.27585e-38	35
			OG6_136426	kinesin, putative (fragment)	LdBPK_161570.1	-780373568799348	2.30466e-24	16
			OG6_136426	kinesin, putative	LPMP_161430	-576474792010894	4.69505e-05	16
			OG6_152163	membrane-bound acid phosphatase 2, putative	LdBPK_362720.1	-385766012981672	1.39472e-08	36
			OG6_152163	membrane-bound acid phosphatase 2, putative	LPMP_352650	-128419163999569	3.68329e-38	35
			OG6_199942	calpain-like cysteine peptidase, putative	LdBPK_201320.1	-471360991357232	7.80679e-15	20
			OG6_199942	small myristoylated protein 4, putative	LPMP_205470	-134026544463025	2.53411e-81	20
	L. infantum and L. panamensis	UPREGULATED	OG6_103141	pteridine transporter (truncated) - putative	LINF_100009100	409611136910427	1.15424e-79	10
					LINF_100009200	404737193526632	7.66817e-23	10
					LPMP_100350	132143219838973	3.88487e-78	10
			OG6_200434	amastin-like protein	LINF_340016000	207208390806386	8.91843e-08	34
					LPMP_203001	554755565614035	4.20263e-09	20
		DOWNREGULATED	OG6_107645	Alba - putative	LINF_130009400	-130622723676137	0.000437415	13
					LPMP_130340	-629403050074581	3.67752e-12	13
	L. amazonensis, L. braziliensis and L. panamensis	UPREGULATED	OG6_142640	DNA ligase k alpha, putative	LmxM.26.1340	272878912947213	1.65023e-223	26
					LbrM.26.2.001360	839763753107629	3.00523e-73	26
					LPMP_261320	562350931376937	2.38436e-12	26
		DOWNREGULATED	OG6_100025	dynein heavy chain, point mutation	LmxM.27.2590	-879507694396767	2.2173e-08	27
					LmxM.33.3880	-839765857739114	5.33188e-09	33
					LbrM.22.2.001010	-491530192250694	0.000261779	22
					LPMP_231470	-552261846558291	1.91091e-06	23
			OG6_156932	Dynein heavy chain and region D6 of dynein motor/Ankyrin repeat, putative	LmxM.34.5340	-188000592490907	4.87467e-54	34
					LbrM.34.2.005280	-107145478189007	2.05926e-17	34
					LPMP_345170	-954141086876477	4.77065e-13	34
	L. amazonensis, L. donovani and L. panamensis	UPREGULATED	OG6_101746	zinc transporter, putative	LmxM.28.1930	160179836493041	2.0425e-26	28
					LdBPK_282050.1	250012495033089	2.58241e-245	28
					LPMP_282040	734402805223902	4.03431e-31	28
			OG6_157042	WW domain/Zinc finger C-x8-C-x5-C-x3-H type (and similar), putative	LmxM.27.0130	115489627749325	1.58899e-23	27
					LdBPK_270130.1	477858552373743	2.15338e-27	27
					LPMP_270130	346497511363439	0	27
		DOWNREGULATED	OG6_110995	paraflagellar rod protein 1D, putative	LmxM.08_29.1760	-18827816238228	4.57361e-98	8
					LmxM.16.1425partial	-193146785099636	3.96235e-46	16
					LmxM.16.1430	-118558428233512	1.70407e-46	16
					LdBPK_161510.1	-629582947654639	1.24398e-36	16
					LPMP_161400	-139332504460395	1.31043e-201	16
					LPMP_291770	-963219507446429	3.58904e-77	29
			OG6_127587	calpain-like cysteine peptidase, putative	LmxM.04.0450	-866115182597479	2.12261e-09	4
					LmxM.20.1180	-158112042225007	2.01272e-57	20
					LmxM.20.1185	-366155011028095	1.64266e-92	20
					LdBPK_201210.1	-871591592404933	0.00924719	20
					LPMP_040400	-120213027619444	2.41763e-51	4
					LPMP_205350	-879518663689273	0.00307002	20
	L. braziliensis, L. donovani and L. infantum	UPREGULATED	OG6_119258	nucleobase transporter	LbrM.13.2.204210	917190808160298	1.14871e-73	13
					LdBPK_131110.1	534498465198744	1.17074e-28	13
					LINF_130017100	171548820215727	9.77057e-09	13
	L. amazonensis, L. braziliensis, L. donovani and L. panamensis	UPREGULATED	OG6_152462	RNA-binding protein 5, putative	LmxM.09.0060	144494858371562	3.19927e-55	9
					LbrM.09.2.000080	16625338343724	1.02167e-49	9
					LdBPK_090080.1	351756748197002	0.00871842	9
					LPMP_090080	143071160292157	4.39878e-24	9
			OG6_200283	cytochrome b5-like Heme/Steroid binding domain containing protein, putative	LmxM.30.1190	103720469905965	9.25634e-08	30
					LbrM.31.2.001400	14451003187339	2.67415e-27	31
					LdBPK_311210.1	822069803589453	0.00447026	31
					LPMP_311110	193373124613576	1.13016e-65	31
