# Supplementary material for: Comparative analysis of the transcriptional responses of five Leishmania species to trivalent antimony
Source: Parasit Vectors. 2021 Aug 21;14:419. doi: 10.1186/s13071-021-04915-y (PMC8380399; doi:10.1186/s13071-021-04915-y)
Supplement: Supplementary file 3 — Additional file 3: Table S3. Exclusive orthologs of Leishmania species. [file 13071_2021_4915_MOESM3_ESM.xlsx]

## Sheet: Hoja1
	Specie	DEG	Orthologous group	Product Description	Gene ID	Log Fold Change	P Value	Chrom.
	Leishmania amazonensis	UPREGULATED	OG6_100026	multidrug resistance protein, copy 1-like protein	LmxM.30.1290	110001165437683	6.71189e-15	30
					LmxM.23.0250	99742585521034	1.8341e-16	23
			OG6_100119	histone H3	LmxM.10.0870	175335677161137	4.98643e-29	10
			OG6_100120	histone H4	LmxM.25.2450	105220766133851	5.25258e-07	25
					LmxM.34.1310	120574365508305	6.91212e-15	34
					LmxM.36.0020	125335122261364	7.36336e-17	20
					LmxM.06.0010	927730611897446	4.94832e-18	6
					LmxM.30.3180	120648779749042	7.06791e-25	30
			OG6_100194	NADH:flavin oxidoreductase/NADH oxidase, putative	LmxM.12.1130	113661732226544	2.88453e-11	12
			OG6_100199	cyclin 6, putative	LmxM.31.3320	113286468507118	0.00933434	31
					LmxM.25.1470	278861222202418	9.08697e-39	25
			OG6_100205	malic enzyme	LmxM.24.0761	814774650728628	0.000149948	24
			OG6_100222	serine/threonine protein phosphatase pp1(5.9), putative	LmxM.30.2630	118957882385409	3.26986e-06	30
			OG6_100311	2-oxoglutarate dehydrogenase subunit, putative	LmxM.27.0880	115333668365962	8.90124e-31	27
			OG6_100325	60S ribosomal protein L11 (L5, L16)	LmxM.04.0470	708400171966647	0.0091493	4
			OG6_100327	centromere/microtubule binding protein cbf5, putative	LmxM.21.1760	777219737501207	2.14867e-05	21
			OG6_100371	Na/H antiporter-like protein	LmxM.23.0830	120269177205557	1.87835e-36	23
			OG6_100393	chaperonin HSP60, mitochondrial precursor	LmxM.36.2030	10437266472657	1.04259e-13	20
			OG6_100431	short chain dehydrogenase, putative	LmxM.33.0010	170219881641322	2.48302e-68	33
			OG6_100444	ubiquitin-activating enzyme E1, putative	LmxM.23.0550	107602652763653	6.35585e-27	23
			OG6_100448	ribonucleoside-diphosphate reductase large chain, putative	LmxM.28.0890	192432069370154	1.90782e-103	28
			OG6_100479	coronin, putative	LmxM.23.1165	953887793296788	0.000408496	23
			OG6_100483	DNA repair protein RAD51, putative	LmxM.28.0550	120700298696579	7.82546e-14	28
			OG6_100486	Haemolysin-III related, putative	LmxM.36.5500	972770024997125	1.15184e-05	20
			OG6_100492	Kinesin-13 1, putative	LmxM.01.0030	102032711548946	7.50228e-07	1
			OG6_100505	ADP,ATP carrier protein 1, mitochondrial precursor, putative	LmxM.19.0200	115316443083644	1.3187e-24	19
			OG6_100527	fructose-1,6-bisphosphate aldolase	LmxM.36.1260	72295919193716	3.85906e-08	20
			OG6_100555	ribonuclease H, putative	LmxM.36.0640	125824499902217	1.33741e-11	20
			OG6_100573	protein kinase, putative	LmxM.28.0520	122921877790059	3.80975e-10	28
			OG6_100640	nonspecific nucleoside hydrolase	LmxM.18.1580	208215092967509	3.26213e-85	18
			OG6_100650	guanine deaminase, putative	LmxM.08_29.0867	11621259444317	6.64858e-23	8
			OG6_100664	succinate dehydrogenase and fumarate reductase iron-sulfur protein, putative	LmxM.23.1410	911262904336592	0.000671494	23
			OG6_100668	glutamine synthetase, putative	LmxM.06.0370	843248333120984	4.24319e-08	6
			OG6_100671	ubiquitin-conjugating enzyme E2, putative	LmxM.34.1300	820989340813809	3.99667e-06	34
			OG6_100701	60S ribosomal protein L10, putative	LmxM.04.0750	874118777036518	4.09252e-06	4
					LmxM.04.0950	711855729188435	1.97478e-06	4
			OG6_100759	protein kinase, putative	LmxM.17.0790	160076168064731	4.72169e-05	17
			OG6_100868	fibrillarin, putative	LmxM.19.0100	119677194788565	7.62651e-27	19
			OG6_100869	60S ribosomal protein L10a, putative	LmxM.18.0620	821093144441134	5.03054e-10	18
			OG6_100971	40S ribosomal protein S13, putative	LmxM.19.0390	786324497496129	7.94754e-13	19
			OG6_100986	phosphatidylinositol 3-kinase, putative	LmxM.14.0020	101482912357113	0.000170929	14
			OG6_101050	elongation factor-1 gamma	LmxM.09.0970	106544157646247	5.015e-32	9
			OG6_101064	3-hydroxy-3-methylglutaryl-CoA synthase, putative	LmxM.24.2110	149921445848142	2.38142e-43	24
			OG6_101203	protoheme IX farnesyltransferase, putative	LmxM.23.1520	77923604259943	0.00482103	23
			OG6_101208	60S ribosomal protein L18a, putative	LmxM.34.0600	672611822545274	0.000298948	34
			OG6_101280	DNA polymerase kappa, putative	LmxM.28.1430	138599343772665	1.35553e-21	28
					LmxM.28.1420	125531220443129	1.42134e-22	28
			OG6_101317	ubiquitin hydrolase, putative	LmxM.34.1740	989386307822669	1.27766e-09	34
			OG6_101359	argininosuccinate synthase, putative	LmxM.23.0260	121260565988252	1.10442e-36	23
			OG6_101365	ribosomal protein S29, putative	LmxM.28.2205	894800588436713	1.16797e-06	28
			OG6_101383	cell division cycle protein 20, putative	LmxM.24.1720	276297231139206	1.48292e-230	24
			OG6_101407	metacaspase, putative	LmxM.34.1580	111121387906964	8.58318e-14	34
			OG6_101417	major facilitator superfamily, putative	LmxM.28.0150	126683295571923	1.25134e-20	28
			OG6_101432	protein kinase, putative	LmxM.30.2860	1162803081731	3.63112e-12	30
			OG6_101492	structural maintenance of chromosome (SMC), putative	LmxM.05.0400	145062352036703	6.72549e-34	5
			OG6_101499	structural maintenance of chromosome (SMC) family protein, putative	LmxM.34.3510	146575779693235	5.53417e-51	34
			OG6_101502	tyrosine aminotransferase, putative	LmxM.36.2360	702936222587389	0.000554276	20
			OG6_101534	enoyl-CoA hydratase/isomerase-like protein	LmxM.08_29.2310	984148416045573	2.80604e-08	8
			OG6_101574	Co-chaperone protein P23	LmxM.34.4470	121364217464225	3.97648e-27	34
			OG6_101579	EF-hand domain pair, putative	LmxM.17.0750	739911941739701	0.00815807	17
					LmxM.34.3210	966795257178926	3.11853e-05	34
			OG6_101671	XPG N-terminal domain/XPG I-region, putative	LmxM.23.1270	957604921948752	4.55221e-08	23
			OG6_101676	HIT domain containing protein, putative	LmxM.23.1055	106513991054227	1.97771e-09	23
			OG6_101698	Eukaryotic translation initiation factor 4E-2	LmxM.19.1480	110346476757264	0.00170381	19
			OG6_101778	Translation initiation factor eIF-2B subunit epsilon, putative	LmxM.28.2290	906378714035607	1.39884e-08	28
			OG6_101782	T-complex protein 1, eta subunit, putative	LmxM.34.3860	131173664110944	6.48991e-36	34
			OG6_101805	DNA replication licensing factor MCM4	LmxM.09.0250	103552628733427	1.03928e-07	9
			OG6_101843	beta-fructofuranosidase, putative	LmxM.04.0320	210979676113919	8.81671e-27	4
					LmxM.04.0310	268602128893652	7.99784e-103	4
			OG6_102001	Lipase (class 3), putative	LmxM.18.0160	121186935506905	2.44e-19	18
			OG6_102049	Pyrophosphate-energized vacuolar membrane proton pump 1, putative	LmxM.30.1220	102295603065108	1.05321e-22	30
			OG6_102138	ATP-dependent RNA helicase, putative	LmxM.28.1310	10745231410499	3.66113e-16	28
			OG6_102149	DNAj-like protein	LmxM.20.1130	868870905808997	0.00042915	20
			OG6_102180	DNA-directed RNA polymerases I and III subunit RPAC1, putative	LmxM.19.0660	924369591717951	0.00726201	19
			OG6_102273	condensin subunit 1, putative	LmxM.15.1560	14675978640001	5.59714e-19	15
			OG6_102338	terbinafine resistance locus protein (yip1)	LmxM.23.0240	12309886122876	3.23889e-06	23
			OG6_102360	WD domain, G-beta repeat/BING4CT (NUC141) domain containing protein, putative	LmxM.23.0620	155070383122313	9.71847e-69	23
			OG6_102456	DNA repair and recombination protein RAD54, putative	LmxM.24.0760	102365991691627	7.75874e-09	24
			OG6_102790	TPR repeat, putative	LmxM.12.0610	120052092251113	4.64219e-11	12
			OG6_102990	DNA topoisomerase 1A	LmxM.21.0125	131432141213206	5.13697e-14	21
			OG6_103025	sodium/hydrogen exchanger, putative	LmxM.14.0980	118307375676582	7.24183e-10	14
			OG6_103028	Cullin family, putative	LmxM.34.3750	129327891616297	2.70771e-11	34
			OG6_103450	related to multifunctional cyclin-dependent kinase pho85-like protein	LmxM.36.2580	10666756901816	1.13377e-13	20
			OG6_103455	Mannosyl oligosaccharide glucosidase, putative	LmxM.28.2200	109085846832966	5.14366e-11	28
			OG6_103732	cysteine peptidase, Clan CA, family C19, putative	LmxM.09.0240	852495167331018	0.00553959	9
			OG6_103831	peptidyl-prolyl cis-trans isomerase (cyclophilin- 40), putative	LmxM.34.4770	118383285431219	4.83513e-33	34
			OG6_104016	Spindle assembly abnormal protein 6 homolog	LmxM.34.4280	101814953896486	0.00394903	34
			OG6_104448	Domain of unkwon function (DUF4205), putative	LmxM.34.2070	108948622410905	1.77128e-12	34
			OG6_104857	ubiquitin-conjugating enzyme-like protein	LmxM.21.0440	112777087758211	1.49616e-12	21
			OG6_104927	PSP1 C-terminal conserved region, putative	LmxM.36.7000.1	154089158244517	3.00001e-13	20
			OG6_105399	cation transporter, putative	LmxM.27.1265	10320093117877	4.61025e-05	27
			OG6_105973	sphingomyelin/ceramide phosphorylethanolamine synthase, bifunctional	LmxM.34.4990	906173820151822	3.91427e-05	34
			OG6_106041	phosphatase, putative	LmxM.31.0640	683078661116702	0.00944059	31
			OG6_108472	amastin-like protein, putative	LmxM.08.0730	107262823257632	0.000110524	8
					LmxM.08.0740	146154853320676	1.62325e-06	8
					LmxM.08.0750	139708485108603	2.5668e-08	8
					LmxM.08.0770	163218008965212	2.72964e-10	8
					LmxM.30.0450h	176187461595292	7.24128e-13	Not Assigned
					LmxM.30.0450b	160021329521472	1.15394e-29	Not Assigned
			OG6_109186	endoribonuclease L-PSP (pb5), putative	LmxM.23.0200	189223608515064	9.99079e-120	23
			OG6_111639	Basalin	LmxM.22.1070	115477408695798	1.27088e-12	22
			OG6_119788	RNA-binding protein UBP1, putative	LmxM.25.0490	110200111804248	1.25429e-17	25
			OG6_120858	beta eliminating lyase,putative	LmxM.01.0480	872471270728657	0.00295611	1
			OG6_123617	Fusaric acid resistance protein-like, putative	LmxM.34.3570	792904294273324	2.08271e-06	34
			OG6_124967	Protein of unkwon function (DUF3808), putative	LmxM.29.3690	850442726306643	7.81847e-06	29
			OG6_125593	kinetoplast-associated protein, putative	LmxM.36.5845	165820384406996	1.46347e-13	20
			OG6_127840	phosphoprotein phosphatase, putative	LmxM.13.1510	127864700722175	1.70453e-27	13
			OG6_128913	SET domain containing protein, putative	LmxM.23.0820	132878806247093	3.76892e-25	23
			OG6_130111	protein kinase, putative	LmxM.11.0060	838265158519534	2.9296e-05	11
			OG6_130711	cystathionine beta-lyase, putative	LmxM.31.2640	135589099763696	6.01269e-27	31
			OG6_131016	WD40/YVTN repeat-like-containing protein	LmxM.24.0130	97741832351475	0.000294106	24
			OG6_132330	membrane-bound acid phosphatase 2	LmxM.23.1170	133767663101672	3.14781e-28	23
			OG6_134860	PUF1, putative	LmxM.36.0050	776548283600197	0.00158292	20
			OG6_137292	phosphatidylinositol-4-phosphate 5-kinase-like, putative	LmxM.34.0560	133778222558904	3.49029e-36	34
			OG6_137983	tryptophanyl-tRNA synthetase, putative	LmxM.23.0300	124893908041935	9.05965e-19	23
			OG6_139038	Meckel syndrome type 1 protein, putative	LmxM.23.1710	104006010384409	2.6281e-07	23
			OG6_139159	Nucleoporin NUP92	LmxM.26.2660	922621894496549	3.17139e-05	26
			OG6_139392	U3 small nucleolar RNA-associated protein 6, putative	LmxM.34.1990	109718450644873	2.82794e-11	34
			OG6_139680	Multisite-specific tRNA:(cytosine-C(5))-methyltransferase, putative	LmxM.18.1110	962216307665048	3.56233e-05	18
			OG6_139739	Nucleoporin NUP152	LmxM.36.4270	79589307163894	0.00208228	20
			OG6_139847	MIZ/SP-RING zinc finger, putative	LmxM.31.3070	146007729283864	3.37975e-14	31
			OG6_139856	kinetoplastid kinetochore protein 1, putative	LmxM.36.1900	125796565414959	7.68033e-24	20
			OG6_139879	Present in the outer mitochondrial membrane proteome 34	LmxM.06.0240	117322589150486	6.76239e-19	6
			OG6_139882	cyclophilin type peptidyl-prolyl cis-trans isomerase, putative	LmxM.23.0125	11543246175857	0.00015197	23
			OG6_139899	metallo-peptidase, Clan MA(E), Family M41	LmxM.18.0610	864886533989877	3.71969e-07	18
			OG6_141971	SET domain containing protein, putative	LmxM.23.0790	119439105361337	5.54321e-27	23
			OG6_142224	Wee1-like protein kinase, putative	LmxM.33.0940	113064141483732	1.05425e-16	33
			OG6_142412	Probable methyltransferase BTM2 homolog	LmxM.23.1090	880405262909691	6.74727e-08	23
			OG6_142583	50S ribosome-binding GTPase, putative	LmxM.23.0740	103291680438975	3.17748e-09	23
			OG6_142692	autophagy protein APG9, putative	LmxM.27.0390	124962238051584	3.76803e-14	27
			OG6_142930	Mak10 subunit, NatC N(alpha)-terminal acetyltransferase, putative	LmxM.17.0980	780811408551263	0.00477025	17
			OG6_144131	protein kinase, putative	LmxM.29.2130	16440667873851	3.6021e-53	29
			OG6_146448	kinetoplastid kinetochore protein 3, putative	LmxM.34.4050	829251635425525	0.000688743	34
			OG6_146554	J-binding protein	LmxM.09.1480	784705189617878	0.00140373	9
			OG6_146571	Flagellar Member 2	LmxM.36.2840	841147812824768	2.48209e-05	20
			OG6_146576	ATP-dependent RNA helicase-like protein	LmxM.34.2270	885785761602521	1.42234e-09	34
			OG6_146658	kinesin, putative	LmxM.21.1040	133863569198322	3.89667e-28	21
			OG6_146722	RNA-binding protein, putative	LmxM.34.3200	894204874469713	2.64685e-08	34
			OG6_146729	RNA-binding protein, putative	LmxM.25.0290	897996848093379	0.00983157	25
			OG6_146793	pdz domain containing protein, putative	LmxM.29.0660	891469045217719	2.72627e-08	29
			OG6_146906	helicase-like protein, putative	LmxM.25.2050	120301848305995	2.0601e-09	25
			OG6_146922	5'-3' exoribonuclease C, putative	LmxM.23.0543	107681262080975	4.94204e-13	23
			OG6_147009	KH domain containing protein, putative	LmxM.27.1300	110440890164323	1.5863e-22	27
			OG6_147045	flagellar pocket cytoskeletal protein bilbo1	LmxM.09.0100	858346174164502	0.00170223	9
			OG6_147094	2OG-Fe(II) oxygenase superfamily, putative	LmxM.25.1010	172081802255926	1.78009e-28	25
			OG6_147137	kinetoplastid kinetochore protein 2, putative	LmxM.36.5350	123642431239108	6.70788e-19	20
			OG6_147229	suppressive immunomodulating factor, putative	LmxM.08.1140	835398733173989	0.00827474	8
			OG6_147276	tubulin-tyrosine ligase-like protein	LmxM.29.2280	102856659274702	6.53906e-16	29
			OG6_148126	condensin complex subunit 2, putative	LmxM.06.0470	967578042716744	4.65089e-07	6
			OG6_148318	protein kinase, putative	LmxM.34.4000	974892832398181	2.11899e-17	34
			OG6_150916	Cullin family/Cullin protein neddylation domain containing protein, putative	LmxM.28.2110	980091018611611	1.11514e-06	28
			OG6_151615	Stress responsive A/B Barrel Domain, putative	LmxM.27.0750	89622125946506	1.47186e-07	27
			OG6_151902	tubulin cofactor C domain-containing protein RP2, putative	LmxM.18.0530	106920018735619	4.66432e-06	18
			OG6_152033	haloacid dehalogenase-like hydrolase-like protein	LmxM.28.1380	942582650067533	1.22522e-08	28
			OG6_152705	thioredoxin, putative	LmxM.34.0380	18353447106904	5.94167e-52	34
			OG6_153152	fatty acid elongase, putative	LmxM.14.0670	856290347270772	1.47381e-12	14
			OG6_155789	WW domain containing protein, putative	LmxM.12.0510	113829323815037	1.06315e-15	12
			OG6_156326	Leucine Rich Repeat, putative	LmxM.25.0880	933767306502093	0.000178967	25
			OG6_157171	Nucleus and spindle associated protein 1, putative	LmxM.28.0390	13439298439912	2.99213e-27	28
			OG6_158187	mitochondrial DNA polymerase I protein D, putative	LmxM.13.1630	98311231836785	8.49088e-14	13
			OG6_158224	Kinetoplastid kinetochore protein 24, putative	LmxM.34.0180	169438184046513	6.09333e-47	34
			OG6_158676	Nucleus and spindle associated protein 2, putative	LmxM.15.0940	834041920111303	2.16185e-06	15
			OG6_163413	CRAL/TRIO domain containing protein, putative	LmxM.30.2060	222219658098202	1.28004e-76	30
			OG6_168202	Zinc finger, C3HC4 type (RING finger), putative	LmxM.17.0290	175468776759234	8.39093e-23	17
			OG6_173618	Fusaric acid resistance protein-like, putative	LmxM.12.0570	823973960766905	0.000631735	12
			OG6_173725	tubulin-tyrosine ligase-like protein	LmxM.31.2930	174045515161005	1.60805e-33	31
			OG6_173891	Peroxisomal biogenesis factor 11 (PEX11), putative	LmxM.34.3690	108241925801228	5.33188e-09	34
			OG6_185520	RNA pseudouridylate synthase-like protein	LmxM.04.0250	977489187604002	1.40336e-13	4
			OG6_190303	Histidine phosphatase superfamily (branch 1), putative	LmxM.34.3190	104290309157519	3.22678e-11	34
			OG6_199783	Kinetochore interacting protein 5, putative	LmxM.17.0430	207311863534998	4.1898e-92	17
			OG6_199825	protein kinase, putative	LmxM.14.0830	947814662981313	1.14466e-05	14
			OG6_200081	MFS/sugar transport protein, putative	LmxM.30.0040	996373561376998	8.22389e-17	30
			OG6_200244	PSP1 C-terminal conserved region, putative	LmxM.29.1370	13817032590498	9.2963e-08	29
			OG6_200305	Leishmania development 1 protein	LmxM.30.2090	111536291768773	3.07543e-22	30
			OG6_200483	amastin-like protein	LmxM.28.1400	115606711081891	1.49287e-14	28
			OG6_200491	cullin 2, putative	LmxM.28.2120	882205398238701	0.000131888	28
			OG6_208733	PB1 domain containing protein, putative	LmxM.21.1350	138024014629478	1.24081e-36	21
			OG6_478636	glucoamylase-like protein	LmxM.22.0660	134575553734059	2.02596e-22	22
			OG6_478639	Histone RNA hairpin-binding protein RNA-binding domain containing protein, putative	LmxM.25.0920	14419096286164	2.0979e-13	25
			OG6_478664	FYVE zinc finger, putative	LmxM.19.0980	120112334937956	1.5801e-17	19
			OG6_478752	PIN domain containing protein, putative	LmxM.13.1500	881579177509999	1.92121e-09	13
			OG6_478868	mkiaa0324 protein-like protein	LmxM.36.5820	209114551986174	8.21886e-65	20
			OG6r2_152660	histone H1, putative	LmxM.27.1240	691797941392342	0.00034537	27
		DOWNREGULATED	OG6_100014	cytochrome p450-like protein	LmxM.33.3330	-135546800989913	1.62807e-05	33
			OG6_100059	p-glycoprotein-like protein	LmxM.26.2670	-101606981334656	0.000362378	26
			OG6_100076	ABC transporter, putative	LmxM.15.0890	-989941344326723	0.000131888	15
			OG6_100091	dehydrogenase-like protein	LmxM.10.0090	-272942085816241	6.19419e-88	10
			OG6_100143	vacuolar-type Ca2+-ATPase, putative	LmxM.07.0650	-937384790681946	0.00409063	7
			OG6_100262	serine hydroxymethyltransferase, putative	LmxM.14.1320	-157943445677024	2.60549e-20	14
			OG6_100280	iron superoxide dismutase A, mitochondrial	LmxM.08.0290	-163164131689674	5.10532e-32	8
			OG6_100349	d-xylulose reductase, putative	LmxM.32.0520	-233734515160967	3.25723e-49	32
			OG6_100366	thiol-dependent reductase 1	LmxM.32.0240	-129870466294215	1.03975e-06	32
			OG6_100385	glycerol-3-phosphate dehydrogenase [NAD+], glycosomal/mitochondrial	LmxM.10.0510	-11945129974698	5.42822e-13	10
			OG6_100394	dual-specificity protein kinase, putative	LmxM.32.1830	-204401961154113	2.60797e-81	32
			OG6_100468	stearic acid desaturase, putative	LmxM.14.0510	-285386886776434	1.19761e-164	14
			OG6_100500	cofilin-like protein	LmxM.08_29.0510	-892283145535778	1.05229e-06	8
			OG6_100545	Regulator of chromosome condensation (RCC1) repeat, putative	LmxM.26.0740	-966839776134788	0.000447434	26
			OG6_100611	methyltransferase domain containing protein, putative	LmxM.05.1100	-105620669445421	4.47067e-06	5
			OG6_100627	Eukaryotic translation initiation factor 4E-1	LmxM.27.1620	-930812184216422	4.65091e-07	27
			OG6_100639	isocitrate dehydrogenase [NADP], mitochondrial precursor, putative	LmxM.10.0290	-924262006094765	2.51552e-12	10
			OG6_100657	triosephosphate isomerase	LmxM.24.0850	-798875391034256	0.0024908	24
			OG6_100681	AMP deaminase, putative	LmxM.34.4800	-124687350117761	5.46477e-25	34
			OG6_100807	signal peptidase type I, putative	LmxM.08.0450	-135722719432658	2.20127e-12	8
			OG6_100863	nucleoside transporter 1, putative	LmxM.15.1230	-158534284812149	2.6156e-07	15
					LmxM.15.1240	-195701038471452	1.94367e-126	15
			OG6_100867	sec14, cytosolic factor	LmxM.36.0581	-106100979211746	1.51532e-16	20
			OG6_100924	succinyl-coa:3-ketoacid-coenzyme a transferase- like protein	LmxM.29.1940	-144995100305224	0.00409362	29
			OG6_100934	SKP1-like protein	LmxM.11.1210	-721228376519342	0.00136096	11
			OG6_100967	rab-GDP dissociation inhibitor, putative	LmxM.08_29.2160	-856940819997473	9.83428e-09	8
			OG6_100998	UDP-galactose transporter	LmxM.24.0360	-119296431737334	1.16994e-11	24
			OG6_101184	metallo-peptidase, Clan MA(M), Family M8	LmxM.30.2000	-205466878007248	9.64512e-108	30
			OG6_101298	methylenetetrahydrofolate reductase, putative	LmxM.36.6390	-976310757380141	0.00192888	20
			OG6_101498	Outer arm dynein light chain 7	LmxM.18.1010	-124102015807768	2.27393e-06	18
			OG6_101720	methyltransferase-like protein	LmxM.21.1450	-97317304202564	6.75309e-06	21
			OG6_101754	major surface protease gp63, putative	LmxM.28.0570	-312857066956974	4.32063e-205	28
			OG6_101783	ubiquitin-protein ligase-like, putative	LmxM.07.0280	-83954916496771	0.00570341	7
			OG6_101794	nucleoside phosphatase, putative	LmxM.10.0170	-847881913352984	0.000236241	10
			OG6_102139	glucosamine-6-phosphate isomerase, putative	LmxM.31.3260	-98468827579557	6.53071e-10	31
			OG6_102421	RNA binding protein, putative	LmxM.08_29.0390	-166722150072219	4.94441e-09	8
			OG6_102552	Batten disease-like protein, putative	LmxM.22.0010	-122691624771803	6.97625e-23	22
			OG6_102695	surface antigen-like protein	LmxM.04.0180	-217266221352976	2.05703e-123	4
					LmxM.04.0190	-190658151499041	1.11672e-128	4
			OG6_102738	flagellar radial spoke protein-like, putative	LmxM.08_29.0660	-966512770395808	7.42187e-15	8
			OG6_102839	fumarate hydratase, putative	LmxM.08_29.1960	-140820620956731	2.51736e-26	8
			OG6_102853	zinc finger domain protein, putative	LmxM.11.1090	-106647843144977	0.00135451	11
			OG6_103141	pteridine transporter ft5, putative	LmxM.10.0350	-106829291036818	4.98081e-10	10
					LmxM.10.0380	-103394711386782	2.4522e-08	Not Assigned
			OG6_103310	alkyl dihydroxyacetonephosphate synthase	LmxM.29.0120	-869344651603637	6.7883e-08	29
			OG6_103386	dynein light chain p28, axonemal, putative	LmxM.24.0840	-148738174280771	8.08256e-13	24
			OG6_103508	nuclear lim interactor-interacting factor-like protein	LmxM.26.0160	-20845003210416	2.36128e-35	26
			OG6_103621	putative NAD(P)H quinone oxidoreductase, PIG3 family, putative	LmxM.08_29.1010	-132476999838935	7.13176e-46	8
			OG6_103649	Beta-lactamase superfamily domain containing protein, putative	LmxM.22.1120	-107331024697155	5.26503e-05	22
			OG6_103772	Tumour suppressor, Mitostatin, putative	LmxM.10.1150	-857812086649611	1.2797e-06	10
			OG6_103778	Calmodulin-binding, putative	LmxM.24.0100	-113942680853336	2.451e-08	24
			OG6_103795	Dynein regulatory complex subunit 7, putative	LmxM.05.1020	-880431766679136	3.24141e-06	5
			OG6_103843	dynein light chain, putative	LmxM.24.1030	-126128246981431	0.000395484	24
			OG6_103950	putative intraflagellar transport protein C3	LmxM.08_29.2760	-989080010687896	2.26177e-14	8
			OG6_104001	parkin co-regulated protein, putative	LmxM.25.2200	-137834131207635	2.73217e-08	25
			OG6_104080	Radial spokehead-like protein, putative	LmxM.32.2500	-112905872037987	5.54991e-13	32
			OG6_104087	Dynein intermediate chain, axonemal	LmxM.31.1060	-86520630195567	2.25127e-05	31
			OG6_104236	paralyzed flagella protein 16	LmxM.20.1400	-139251102291165	3.17474e-36	20
			OG6_104302	WD domain, G-beta repeat, putative	LmxM.28.1110	-980228570603869	1.37912e-10	28
			OG6_104311	flavoprotein subunit-like protein	LmxM.07.0800	-138626497326567	3.77155e-19	7
			OG6_104348	phosphoinositide phosphatase	LmxM.22.0250	-119412955125799	5.16857e-08	22
			OG6_104441	Dynein intermediate chain 1, axonemal	LmxM.24.0280	-116236795517591	4.00707e-23	24
			OG6_104522	leucine-rich repeat-containing protein	LmxM.08_29.2210	-968176157453464	0.00321903	8
			OG6_104648	flagellar protofilament ribbon protein-like protein	LmxM.10.1190	-111027483940984	1.42463e-11	10
			OG6_104717	KIAA1430 homologue, putative	LmxM.30.0890	-133056620403468	1.49652e-21	30
			OG6_105113	serine/threonine kinase-like protein, putative	LmxM.18.0640	-171067664615397	3.17474e-53	18
			OG6_105186	Present in the outer mitochondrial membrane proteome 37	LmxM.08_29.2100	-876923901631688	2.6324e-06	8
			OG6_105345	Domain of unkwon function (DUF1736), putative	LmxM.20.0150	-907021188829433	4.07728e-06	20
			OG6_105355	surface antigen-like protein	LmxM.21.1170	-138647592879517	1.88512e-10	21
			OG6_105424	lipophosphoglycan biosynthetic protein (lpg2)	LmxM.33.3120	-1297165625441	2.1466e-18	33
			OG6_105540	MORN repeat, putative	LmxM.11.0090	-101310313750224	5.94209e-05	11
			OG6_105954	Domain of unkwon function (DUF1042), putative	LmxM.10.1040	-126134242984021	3.09067e-29	10
			OG6_107301	WD domain, G-beta repeat, putative	LmxM.08.0410	-970481070429596	1.25879e-10	8
			OG6_107659	SPFH domain / Band 7 family, putative	LmxM.19.1280	-102320192455309	0.00638785	19
			OG6_107822	Ring finger domain containing protein, putative	LmxM.08.1091	-163734992719056	1.04355e-26	8
			OG6_108229	paraflagellar rod component, putative	LmxM.36.4780	-157894160870131	9.10334e-41	20
			OG6_108327	RNA binding protein, putative	LmxM.08_29.1370	-769875789479992	0.0013804	8
			OG6_108435	glucose transporter/membrane transporter D2, putative	LmxM.32.0290	-155576787972789	2.49957e-38	32
			OG6_110456	Esterase PHB depolymerase, putative	LmxM.36.4640	-895934734250967	1.81937e-10	20
			OG6_110710	paraflagellar rod component, putative	LmxM.36.4230	-295964637464087	3.18845e-216	20
			OG6_110917	Nitroreductase family, putative	LmxM.36.5830	-128057259483469	1.80684e-09	20
			OG6_111530	major facilitator superfamily, putative	LmxM.08_29.1520	-193438770292656	7.83891e-95	8
			OG6_111964	WD domain, G-beta repeat, putative	LmxM.29.1400	-145280601357956	2.98116e-35	29
			OG6_114159	EF-hand domain pair, putative	LmxM.33.1030	-142899441511965	4.20883e-18	33
			OG6_114565	protein kinase, putative	LmxM.08.0660	-874420825002347	0.00583898	8
			OG6_118060	kinesin, putative	LmxM.33.1540	-117305728484207	1.01394e-11	33
			OG6_118090	NIMA-related kinase, putative	LmxM.34.5190	-114892950908333	0.00217251	34
			OG6_118426	Present in the outer mitochondrial membrane proteome 22-2	LmxM.32.2930	-232281300384958	2.16227e-129	32
			OG6_119096	ATG8/AUT7/APG8/PAZ2, putative	LmxM.19.0820	-352421210463055	2.04205e-12	19
					LmxM.19.0830	-343306043212785	3.31913e-69	19
					LmxM.19.0850	-302164680596054	4.15907e-93	19
					LmxM.19.0880	-474334243322932	0	19
			OG6_120108	aspartate--ammonia ligase, putative	LmxM.26.0830	-845311908583809	1.13196e-06	26
			OG6_124596	MORN repeat, putative	LmxM.03.0970	-119363357586149	2.49359e-18	3
			OG6_124658	amino acid transporter aATP11, putative	LmxM.30.0580	-701809005473109	0.000679839	30
			OG6_126911	Ankyrin repeats (3 copies), putative	LmxM.08_29.1100	-953467847410274	1.45256e-09	8
			OG6_128060	lipase domain protein, putative	LmxM.08_29.1260	-110368862852019	7.3268e-22	8
					LmxM.08_29.1280	-83101245919441	2.08644e-06	8
			OG6_131043	protein kinase, putative	LmxM.08.0930	-105216966908233	1.68106e-10	8
			OG6_131624	major facilitator superfamily, putative	LmxM.11.0670	-857773277446221	3.38952e-07	11
			OG6_133291	glycosomal malate dehydrogenase	LmxM.19.0710	-796704292596239	8.473e-07	19
			OG6_134900	tuzin, putative	LmxM.08.0790	-113152103977964	2.69079e-14	8
			OG6_137387	pentatricopeptide repeat domain containing protein, putative	LmxM.31.1210	-101732053751156	0.000195297	31
			OG6_137794	chaperone protein DnaJ, putative	LmxM.31.3030	-117925558637145	0.000151123	31
			OG6_139114	CHAT domain containing protein, putative	LmxM.21.0180	-884572257389396	8.50694e-06	21
			OG6_139685	WWE domain/WD domain, G-beta repeat, putative	LmxM.26.1400	-10404735710252	1.23571e-08	26
			OG6_139826	Right handed beta helix region, putative	LmxM.08_29.2710	-153150062598687	1.34317e-36	8
			OG6_140428	Flagellum adhesion protein 1	LmxM.10.0630	-996847469397784	8.12127e-14	10
			OG6_142019	Repeat of unkwon function (DUF1126), putative	LmxM.08.1120	-126792366928586	6.37607e-28	8
			OG6_142946	ion transport protein-like protein	LmxM.14.0540	-851566779807727	2.28702e-05	14
			OG6_143225	Kinesin-13 3, putative	LmxM.24.0640	-104085129305731	3.08193e-10	24
			OG6_143816	COPI associated protein, putative	LmxM.10.0260	-173814955715975	3.80123e-72	10
			OG6_143842	serine/threonine-protein kinase a, putative	LmxM.32.1980	-13176561630074	1.0274e-16	32
			OG6_143912	rib72 protein-like protein	LmxM.36.6380	-827439901879844	0.00569222	20
			OG6_144399	WD domain, G-beta repeat, putative	LmxM.17.0170	-956839562164416	7.8857e-05	17
			OG6_146137	Zinc finger, C3HC4 type (RING finger), putative	LmxM.10.1140	-120623129104284	2.97944e-19	10
			OG6_146352	Domain of unkwon function (DUF4586), putative	LmxM.08_29.2560	-806765093970868	0.000765504	8
			OG6_146420	paraflagellar rod protein 5, putative	LmxM.27.1850	-884978143649967	1.7214e-05	27
			OG6_146509	paraflagellar rod component, putative	LmxM.36.5870	-193403148216453	2.07393e-71	20
			OG6_146546	PSP1 C-terminal conserved region, putative	LmxM.10.0120	-135997232756314	1.10424e-13	10
			OG6_146674	Ankyrin repeats (3 copies), putative	LmxM.08_29.0570	-110243236477909	4.47412e-08	8
			OG6_146739	paraflagellar rod component, putative	LmxM.02.0310	-144746846470874	2.46881e-45	2
			OG6_146843	hypothetical protein, conserved	LmxM.36.0520	-136983690915055	1.89656e-10	20
			OG6_147015	caltractin, putative	LmxM.36.2430	-117816921220524	0.000885508	20
			OG6_147154	centrin-3	LmxM.36.6110	-123579760010725	4.36242e-08	20
			OG6_147203	SPRY domain/HECT-domain (ubiquitin-transferase), putative	LmxM.31.3930	-95113673597057	5.8325e-16	31
			OG6_147244	paraflagellar rod component, putative	LmxM.09.1320	-147778371593704	3.21565e-46	9
			OG6_147268	enolase, putative	LmxM.31.3760	-104323991746996	0.00123318	31
			OG6_147370	paraflagellar rod protein, putative	LmxM.07.0310	-199755575236154	5.52095e-88	7
			OG6_148249	AAA domain containing protein, putative	LmxM.16.0020	-112057772074216	0.0017436	16
			OG6_148260	ATG8/AUT7/APG8/PAZ2, putative	LmxM.19.0870	-366592532284266	3.96375e-262	19
			OG6_152783	metallo-peptidase, Clan MH, Family M18	LmxM.08_29.1570	-121865915508328	1.66687e-16	8
			OG6_153981	GPR1/FUN34/yaaH family, putative	LmxM.03.0370	-975148561275217	0.000186147	3
			OG6_154488	Fibronectin type III domain containing protein, putative	LmxM.26.2380	-125503477565888	3.00799e-16	26
			OG6_154877	CRAL/TRIO domain containing protein, putative	LmxM.31.1260	-271136913953979	2.25948e-157	31
			OG6_155629	DNAJ-domain transmembrane-like protein	LmxM.07.0770	-927174779723543	0.0030199	7
			OG6_155901	cysteine peptidase, Clan CA, family C2, putative	LmxM.20.1190	-753454199832543	0.000543443	20
			OG6_156284	Dpy-30 motif containing protein, putative	LmxM.08.0960	-12591910711095	5.70468e-37	8
			OG6_156932	Dynein heavy chain and region D6 of dynein motor/Ankyrin repeats (3 copies), putative	LmxM.34.5340	-188000592490907	4.87467e-54	34
			OG6_157015	poly(A) polymerase, putative	LmxM.08_29.2600	-103178142400409	1.49263e-10	8
			OG6_158086	Domain of unkwon function (DUF1935), putative	LmxM.20.1230	-168052557752588	7.14223e-23	20
			OG6_158096	thioredoxin, putative	LmxM.06.1190	-135985571483563	9.72351e-05	6
			OG6_158205	Amastin surface glycoprotein, putative	LmxM.27.0540	-210599239874143	1.54806e-41	27
			OG6_160024	sodium stibogluconate resistance protein, putative	LmxM.30.0930	-107138875657549	3.9948e-12	30
			OG6_164241	putative serine esterase (DUF676), putative	LmxM.23.0780	-154597240068951	1.29034e-45	23
			OG6_165611	DHHC palmitoyltransferase, putative	LmxM.29.1170	-144328711947923	6.70912e-46	29
			OG6_166659	Zinc finger, C3HC4 type (RING finger), putative	LmxM.07.0370	-138655282297226	6.15931e-11	7
			OG6_168403	amino acid transporter, putative	LmxM.30.0320	-216776845432736	5.13226e-12	30
			OG6_172097	Amastin surface glycoprotein, putative	LmxM.10.0220	-803647833794417	0.00485001	10
			OG6_173625	STE group serine/threonine-protein kinase, putative	LmxM.08.1228	-865293800613783	6.86596e-08	8
			OG6_173628	surface antigen-like protein	LmxM.04.0210	-203863221875007	1.32319e-80	4
			OG6_173640	Beat-regulation protein	LmxM.01.0620	-124409333733334	2.28544e-30	1
			OG6_173647	CRAL/TRIO domain containing protein, putative	LmxM.15.0610	-100356188956524	1.25526e-09	15
			OG6_173665	fatty acid elongase, putative	LmxM.14.0700	-176039547483487	6.01968e-45	14
			OG6_173740	glycosomal membrane like protein	LmxM.24.0150	-123180549897376	5.41013e-17	24
			OG6_173769	Domain of unkwon function (DUF1935), putative	LmxM.25.1750	-181790470883061	7.9829e-45	25
			OG6_173853	l6202.3-like protein	LmxM.36.6000	-1175558947016	6.34167e-23	20
			OG6_173854	TPR repeat, putative	LmxM.26.0370	-119143729189457	8.18778e-10	26
			OG6_183713	Protein of unkwon function (DUF3735)/Abscisic acid G-protein coupled receptor, putative	LmxM.07.0330	-874451680115581	0.00291958	7
			OG6_199669	kinesin-like protein	LmxM.05.0760	-257748290941517	1.65984e-164	5
			OG6_199670	surface antigen-like protein	LmxM.05.0900	-38649682199216	5.08601e-232	5
			OG6_199821	fatty acid elongase, putative	LmxM.14.0630	-928453839114495	0.000311483	14
			OG6_199937	cysteine peptidase, Clan CA, family C2, putative	LmxM.20.1200	-129539495081817	3.88171e-12	20
			OG6_199952	Protein of unkwon function (DUF2946), putative	LmxM.20.0360	-117370986881463	2.30822e-18	20
			OG6_200072	casein kinase I-like protein	LmxM.27.1780	-140459347378831	1.97892e-21	27
			OG6_200166	Protein kinase domain containing protein, putative	LmxM.22.1150	-899752560254587	0.00225178	22
			OG6_200344	protein, unkwon function	LmxM.32.1000	-862674492604682	0.00146558	32
			OG6_200366	Amastin surface glycoprotein, putative	LmxM.36.4140	-180573859098538	2.1429e-31	20
			OG6_200420	emp24/gp25L/p24 family/GOLD, putative	LmxM.33.0220	-103219624485032	9.70181e-05	33
			OG6_200421	cysteine peptidase, Clan CA, family C2, putative	LmxM.33.0280	-171438975838966	4.4264e-45	33
			OG6_200433	tuzin, putative	LmxM.08.0780	-136280155423371	9.99992e-27	8
			OG6_200532	protein kinase, putative	LmxM.34.3170	-880790796807447	1.83953e-05	34
			OG6_208757	histidine secretory acid phosphatase, putative	LmxM.36.6480	-156197646003815	1.27029e-42	20
			OG6_478567	cysteine peptidase, Clan CA, family C2, putative	LmxM.30.0410	-851269456292245	2.45452e-09	30
			OG6_478705	surface antigen-like protein	LmxM.05.1215	-115358726757719	1.19179e-14	5
			OG6_478734	PSP1 C-terminal conserved region, putative	LmxM.08_29.1120	-110433671748579	1.79674e-12	8
			OG6_478753	calpain-like cysteine peptidase, putative	LmxM.20.1300	-139333905132497	4.38927e-27	20
			OG6_478870	Double RNA binding domain protein 12	LmxM.06.0770	-10758384391593	1.07691e-14	6
			OG6_478899	surface antigen-like protein	LmxM.04.0200	-248282210315838	3.04024e-139	4
	Leishmania braziliensis	UPREGULATED	OG6_100089	Phospholipid-translocating ATPase N-terminal/E1-E2 ATPase/haloacid dehalogenase-like hydrolase/Cation transport ATPase (P-type)/Phospholipid-translocating P-type ATPase C-terminal, putative	LbrM.13.2.204240	789823776647163	9.59286e-18	13
			OG6_100111	AhpC/TSA family/Redoxin/C-terminal domain of 1-Cys peroxiredoxin, putative	LbrM.23.2.000050	64012068851332	3.316e-07	23
			OG6_100190	RNA polymerase beta subunit/RNA polymerase Rpb2, domain 2/RNA polymerase Rpb2, domain 3/RNA polymerase Rpb2, domain 4/RNA polymerase Rpb2, domain 5/RNA polymerase Rpb2, domain 6/RNA polymerase Rpb2, domain 7, putative	LbrM.31.2.000270	868118305748942	2.82489e-27	31
			OG6_100245	Alcohol dehydrogenase GroES-like domain/D-isomer specific 2-hydroxyacid dehydrogenase, NAD binding domain/Alanine dehydrogenase/PNT, C-terminal domain/NAD binding domain of 6-phosphogluconate dehydrogenase/Zinc-binding dehydrogenase, putative	LbrM.23.2.000400	83727950471681	2.23002e-24	23
			OG6_100299	FKBP-type peptidyl-prolyl cis-trans isomerase/Tetratricopeptide repeat, putative	LbrM.19.2.001790	518785342489665	4.4153e-06	19
			OG6_100301	V-type ATPase 116kDa subunit family, putative	LbrM.23.2.001750	957626123154195	2.71253e-16	23
			OG6_100449	Cyclic nucleotide-binding domain containing protein, putative	LbrM.13.2.000150	565272149056317	7.43295e-07	13
			OG6_100460	MobA-like NTP transferase domain/Nucleotidyl transferase/Bacterial transferase hexapeptide (six repeats), putative	LbrM.23.2.000120	123413163620959	2.32355e-77	23
			OG6_100473	Thioredoxin/Endoplasmic reticulum protein ERp29, C-terminal domain containing protein, putative	LbrM.26.2.000670	858980461534814	3.32763e-38	26
			OG6_100478	Thioredoxin/Thioredoxin-like domain/AhpC/TSA family, putative	LbrM.35.2.007320	478646503726247	3.24015e-12	35
			OG6_100545	Regulator of chromosome condensation (RCC1) repeat, putative	LbrM.26.2.000750	488652099509065	0.0089005	26
			OG6_100614	DnaJ domain/DnaJ C terminal domain/DnaJ central domain containing protein, putative	LbrM.27.2.002610	562466489395435	4.19311e-10	27
			OG6_100659	Adenylosuccinate synthetase, putative	LbrM.13.2.000970	737170919434852	3.98071e-38	13
			OG6_100672	Plug domain of Sec61p/SecY translocase, putative	LbrM.11.2.000850	616668973377369	0.00189998	11
			OG6_100727	Pyruvate phosphate dikinase, PEP/pyruvate binding domain/PEP-utilising enzyme, mobile domain/PEP-utilising enzyme, TIM barrel domain containing protein, putative	LbrM.11.2.000800	824221482313972	1.04522e-73	11
			OG6_100920	Ribosomal protein S7p/S5e, putative	LbrM.11.2.203790	624795152249738	4.15677e-19	11
			OG6_100924	Coenzyme A transferase, putative	LbrM.33.2.210450	503666220219224	2.60961e-07	33
			OG6_101025	DEAD/DEAH box helicase/Helicase conserved C-terminal domain containing protein, putative	LbrM.23.2.001500	606146767109005	0.00183783	23
			OG6_101108	Fructose-1-6-bisphosphatase, putative	LbrM.04.2.001170	561967231158798	8.50217e-11	4
			OG6_101195	Glycine cleavage system P-protein, putative	LbrM.26.2.000050	598022763992026	1.30548e-07	26
			OG6_101314	Possible Fer4-like domain in RNase L inhibitor, RLI/4Fe-4S binding domain/ABC transporter, putative	LbrM.21.2.000770	794832055880223	4.29152e-24	21
			OG6_102266	Calreticulin family, putative	LbrM.31.2.002940	109657696693621	9.00851e-86	31
			OG6_102618	Glucosidase II beta subunit-like/Glucosidase II beta subunit-like protein, putative	LbrM.26.2.001010	591018401907078	0.000128989	26
			OG6_102985	Cofilin/tropomyosin-type actin-binding protein, putative	LbrM.20.2.001790	754850351765843	3.90761e-14	20
			OG6_103499	Holliday junction DNA helicase ruvB N-terminus/ATPase family associated with various cellular activities (AAA)/Vps4 C terminal oligomerisation domain containing protein, putative	LbrM.13.2.000770	712594538688592	0.0014125	13
			OG6_103822	Squalene/phytoene synthase, putative	LbrM.31.2.003310	473589437966351	2.12965e-09	31
			OG6_104110	Dpy-30 motif containing protein, putative	LbrM.13.2.001120	466541555879646	0.0058613	13
			OG6_105011	Domain of unkwon function (DUF4201), putative	LbrM.14.2.000210	662148954157871	0.00237322	14
			OG6_105409	Inositol hexakisphosphate, putative	LbrM.23.2.001570	626856292047713	2.32453e-14	23
			OG6_105774	Endonuclease/Exonuclease/phosphatase family, putative	LbrM.11.2.000810	697271416186515	8.65844e-06	11
			OG6_112279	Methyltransferase domain containing protein, putative	LbrM.26.2.001920	486129873391983	1.06658e-09	26
			OG6_122898	Protein phosphatase 2C, putative	LbrM.14.2.000870	530889786892959	3.52841e-05	14
			OG6_127193	Protein kinase domain/Protein tyrosine kinase, putative	LbrM.26.2.000990	105246114148339	1.91496e-23	26
			OG6_129011	Transmembrane amino acid transporter protein, putative	LbrM.14.2.000330	743537943488937	5.85733e-11	14
			OG6_129174	Protein of unkwon function (DUF525), putative	LbrM.26.2.000590	673715945301064	1.52874e-05	26
			OG6_132287	MORN repeat/Kinesin motor domain containing protein, putative	LbrM.31.2.003050	814824168107792	2.57844e-17	31
			OG6_133342	Major Facilitator Superfamily, putative	LbrM.05.2.000490	70593614653367	3.52932e-08	5
			OG6_136979	ATPase family associated with various cellular activities (AAA)/Peptidase family M41, putative	LbrM.31.2.000870	624854871347307	2.21296e-10	31
			OG6_137016	Radial spokehead-like protein, putative	LbrM.13.2.000250	736216555455683	1.10862e-09	13
			OG6_139685	WWE domain/WD domain, G-beta repeat, putative	LbrM.26.2.001420	685040440315774	1.58365e-12	26
			OG6_139752	Symplekin tight junction protein C terminal, putative	LbrM.31.2.002640	704051915375364	0.00633034	31
			OG6_142599	Cytosol aminopeptidase family, catalytic domain containing protein, putative	LbrM.11.2.000410	746984747997051	3.84742e-14	11
			OG6_143971	Beige/BEACH domain containing protein, putative	LbrM.23.2.000130	705893997292341	7.35305e-13	23
			OG6_144353	Nodulin-like, putative	LbrM.11.2.001090	702279784054081	3.13587e-20	11
			OG6_144702	Kinesin motor domain containing protein, putative	LbrM.11.2.000670	654431097406495	0.000648663	11
			OG6_144726	GNS1/SUR4 family, putative	LbrM.14.2.000630	633406513025765	2.14735e-15	14
			OG6_147208	FYVE zinc finger/Ras of Complex, Roc, domain of DAPkinase/Ras family, putative	LbrM.14.2.001340	645784113118733	0.0018464	14
			OG6_147367	Domain of unkwon function(DUF2779), putative	LbrM.11.2.000070	645693666857395	0.000133078	11
			OG6_147579	Mitochondrial carrier protein, putative	LbrM.14.2.000970	638260391627557	0.000794656	14
			OG6_150730	MORN repeat/FYVE zinc finger containing protein, putative	LbrM.26.2.001440	557500218998151	7.78944e-07	26
			OG6_154452	T-complex protein 10 C-terminus, putative	LbrM.13.2.001450	680799791940069	1.62723e-11	13
			OG6_157984	Legume-like lectin family, putative	LbrM.05.2.001070	521041755037507	0.00444965	5
			OG6_158045	C2 domain containing protein, putative	LbrM.14.2.001630	6450561054344	2.54175e-27	14
			OG6_158272	Protein phosphatase 2C, putative	LbrM.31.2.001080	663081884065292	4.7676e-24	31
			OG6_172032	PAZ domain/Argonaute linker 2 domain/Piwi domain containing protein, putative	LbrM.11.2.000360	503023254106601	5.2652e-08	11
			OG6_172725	Stealth protein CR2, conserved region 2/Stealth protein CR3, conserved region 3, putative	LbrM.23.2.001200	978518451942021	0.00194085	23
			OG6_173437	Nucleoside transporter, putative	LbrM.11.2.000320	705454788006421	4.60633e-21	11
			OG6_173605	DHHC palmitoyltransferase, putative	LbrM.11.2.000860	80074191362619	1.05833e-16	11
			OG6_177213	Ubiquitin family, putative	LbrM.13.2.000550	743053223675446	2.1612e-30	13
			OG6_199765	Flagellar-associated PapD-like, putative	LbrM.11.2.001080	787733740887987	4.28609e-32	11
			OG6_199819	hypothetical protein, conserved	LbrM.14.2.000540	10361877415339	6.88571e-25	14
			OG6_199918	Protein kinase domain containing protein, putative	LbrM.26.2.001980	66548640757194	0.000300632	26
			OG6_199952	Protein of unkwon function (DUF2946), putative	LbrM.20.2.004600	586965056359035	0.000698609	20
			OG6_200113	Domain of unkwon function (DUF5075), putative	LbrM.13.2.001080	805857995695237	5.26068e-26	13
			OG6_200114	Domain of unkwon function (DUF5075), putative	LbrM.13.2.001090	921233076509154	4.17931e-39	13
			OG6_200208	Ras of Complex, Roc, domain of DAPkinase/Ras family, putative	LbrM.35.2.002010	692456518514648	0.000155663	35
			OG6_200267	Domain of unkwon function (DUF1935)/Calpain family cysteine protease, putative	LbrM.31.2.000520	708830291650761	1.37839e-22	31
			OG6_200281	Cytochrome b5-like Heme/Steroid binding domain containing protein, putative	LbrM.31.2.001380	573817634996363	3.33418e-19	31
			OG6_200294	Cullin protein neddylation domain containing protein, putative	LbrM.31.2.001950	545271529417431	4.09947e-06	31
			OG6_478567	Domain of unkwon function (DUF1935)/Calpain family cysteine protease, putative	LbrM.31.2.000580	711850271047001	4.71224e-06	31
		DOWNREGULATED	OG6_100082	Core histone H2A/H2B/H3/H4, putative	LbrM.09.2.202960	-385815227488755	0.00640865	9
			OG6_100154	Pyridoxal-phosphate dependent enzyme, putative	LbrM.35.2.003820	-124323272146868	2.44806e-24	35
			OG6_100234	Ribosomal Proteins L2, RNA binding domain/Ribosomal Proteins L2, C-terminal domain containing protein, putative	LbrM.32.2.004140	-775766214327663	8.93584e-18	34
					LbrM.34.2.210680	-864360987669282	0.000481394	34
			OG6_100294	TGS domain/Threonyl and Alanyl tRNA synthetase second additional domain/tRNA synthetase class II core domain (G, H, P, S and T)/Anticodon binding domain containing protein, putative	LbrM.34.2.001330	-657766222903063	2.94466e-11	34
			OG6_100311	Dehydrogenase E1 component/Transketolase, pyrimidine binding domain/2-oxoglutarate dehydrogenase C-terminal, putative	LbrM.27.2.000960	-488601654119987	0.000603159	27
			OG6_100353	Cys/Met metabolism PLP-dependent enzyme/DegT/DnrJ/EryC1/StrS aminotransferase family, putative	LbrM.34.2.003140	-988772203275365	1.02735e-27	34
			OG6_100370	Ribosomal protein L14p/L23e, putative	LbrM.34.2.211040	-800798113019738	7.04364e-49	34
					LbrM.34.2.211050	-776175313712861	3.06368e-36	34
			OG6_100613	FGGY family of carbohydrate kinases, N-terminal domain/FGGY family of carbohydrate kinases, C-terminal domain containing protein, putative	LbrM.34.2.002990	-108122884449275	2.1612e-30	34
			OG6_100640	Inosine-uridine preferring nucleoside hydrolase, putative	LbrM.18.2.001610	-702611267430206	4.46133e-10	18
			OG6_100702	Ribosomal protein L32, putative	LbrM.34.2.210750	-751691378639232	1.38358e-49	34
			OG6_100706	Ribosomal protein L31e, putative	LbrM.34.2.210790	-800327125485641	1.50486e-17	34
					LbrM.34.2.210800	-727956904600987	2.51784e-21	34
			OG6_100733	Ribosomal L15, putative	LbrM.34.2.210720	-866575269236559	3.31952e-67	34
			OG6_100737	Ribosomal protein S6e, putative	LbrM.34.2.210740	-593943982249381	6.04886e-34	34
			OG6_100787	Methyltransferase domain/ubiE/COQ5 methyltransferase family, putative	LbrM.34.2.001480	-101632474281321	9.76748e-17	34
			OG6_100790	Ribosomal proteins L26 eukaryotic, L24P archaeal/KOW motif containing protein, putative	LbrM.34.2.210690	-870637025977967	8.48318e-46	34
			OG6_100843	Ribosomal protein L11, N-terminal domain/Ribosomal protein L11, RNA binding domain containing protein, putative	LbrM.34.2.210760	-84709391319384	3.32763e-38	34
			OG6_100932	Ribosomal protein L7Ae/L30e/S12e/Gadd45 family, putative	LbrM.34.2.000280	-807625994226793	9.42625e-34	34
			OG6_101208	Ribosomal L18ae/LX protein domain containing protein, putative	LbrM.34.2.210570	-679239677732105	3.29635e-31	34
			OG6_101322	Ribosomal protein L36e, putative	LbrM.34.2.210730	-811124962363313	2.16176e-36	34
			OG6_101362	hypothetical protein, conserved	LbrM.34.2.002280	-764534814680737	2.29827e-09	34
			OG6_101586	DNA polymerase family B, exonuclease domain/Predicted 3'-5' exonuclease related to the exonuclease domain of PolB/RNase_H superfamily/DNA polymerase family B/Domain of unkwon function (DUF1744), putative	LbrM.34.2.004340	-654288603120675	0.000995929	34
			OG6_101827	alpha/beta hydrolase fold/Serine aminopeptidase, S33/Alpha/beta hydrolase family, putative	LbrM.34.2.004000	-877748405894435	4.88925e-07	34
			OG6_101857	Platelet-activating factor acetylhydrolase, isoform II/Alpha/beta hydrolase family, putative	LbrM.34.2.002930	-729813063242738	3.31884e-15	34
			OG6_101949	Peroxidase, putative	LbrM.20.2.000150	-773616428932799	8.32304e-12	20
			OG6_102015	Aldehyde dehydrogenase family, putative	LbrM.35.2.001950	-819788634094327	0.000192965	35
			OG6_102076	Glutamate-cysteine ligase, putative	LbrM.18.2.001700	-71231002543749	3.82368e-12	18
			OG6_102172	Mycolic acid cyclopropane synthetase/Ribosomal protein L11 methyltransferase (PrmA)/Methyltransferase small domain/Methyltransferase domain/Nodulation protein S (NodS), putative	LbrM.34.2.004230	-953811692660726	5.36521e-14	34
			OG6_102295	Aminopeptidase P, N-terminal domain/Metallopeptidase family M24, putative	LbrM.34.2.002300	-947425868640159	1.21741e-21	34
			OG6_102329	UBX domain containing protein, putative	LbrM.34.2.001880	-109672147828235	8.60187e-09	34
			OG6_102382	CRAL/TRIO domain containing protein, putative	LbrM.34.2.003490	-903870409805807	5.31163e-07	34
				CRAL/TRIO domain containing protein, putative	LbrM.34.2.003510	-6702406221127	7.30006e-07	34
			OG6_103028	Cullin family, putative	LbrM.34.2.003730	-138334262102087	1.70607e-60	34
			OG6_104298	MCM2/3/5 family, putative	LbrM.34.2.004870	-771800967810536	0.000127812	34
			OG6_106314	Leucine carboxyl methyltransferase/Cupin-like domain containing protein, putative	LbrM.34.2.002850	-821443590960323	5.91116e-18	34
			OG6_108093	FMN-dependent dehydrogenase, putative	LbrM.34.2.005270	-925673931889347	1.37583e-16	34
			OG6_119691	Endonuclease/Exonuclease/phosphatase family, putative	LbrM.34.2.000700	-833896757486111	0.00127551	34
			OG6_129589	Ankyrin repeats (3 copies)/Ankyrin repeats (many copies), putative	LbrM.34.2.001950	-129739930503046	9.22e-81	34
			OG6_136424	Ubiquitin carboxyl-terminal hydrolase, putative	LbrM.34.2.002360	-742343001730665	2.14925e-09	34
			OG6_136664	short chain dehydrogenase, putative	LbrM.34.2.002080	-841164975525029	1.90065e-24	34
			OG6_136927	Thioredoxin, putative	LbrM.34.2.001250	-105070483271751	7.00855e-10	34
			OG6_137602	Insulinase (Peptidase family M16)/Peptidase M16 inactive domain containing protein, putative	LbrM.34.2.210670	-632264047736774	9.45144e-05	34
			OG6_139053	Protein tyrosine kinase/Protein kinase domain containing protein, putative	LbrM.27.2.000360	-96464810966623	3.88716e-20	34
			OG6_139700	Down-regulated in metastasis, putative	LbrM.34.2.000660	-832777708267167	8.61494e-25	34
			OG6_141827	Cgr1 family, putative	LbrM.34.2.004620	-107140408770602	0.00520569	34
			OG6_141948	short chain dehydrogenase, putative	LbrM.34.2.002100	-958980404161397	1.42473e-29	34
			OG6_143825	CBS domain containing protein, putative	LbrM.34.2.000750	-680432208876955	1.1882e-07	34
			OG6_143942	Phosphotransferase enzyme family/Choline/ethanolamine kinase, putative	LbrM.34.2.001390	-725195503350696	0.00090429	34
			OG6_146032	PGAP1-like protein, putative	LbrM.34.2.004330	-708939104584534	3.0273e-23	34
			OG6_146726	DnaJ domain containing protein, putative	LbrM.34.2.003000	-132191994920047	2.83721e-08	34
			OG6_146796	HECT-domain (ubiquitin-transferase), putative	LbrM.34.2.002400	-653760353749478	2.27363e-10	34
			OG6_146829	T-complex protein 11, putative	LbrM.30.2.003460	-697797821050506	2.0999e-09	30
			OG6_147091	Lipase (class 3), putative	LbrM.34.2.002070	-11747941122469	2.86409e-17	34
			OG6_148318	TPR repeat/Tetratricopeptide repeat/Protein tyrosine kinase/Protein kinase domain/HECT-domain (ubiquitin-transferase), putative	LbrM.34.2.003980	-483419421534714	0.00585575	34
			OG6_158396	SPRY domain/HECT-domain (ubiquitin-transferase), putative	LbrM.34.2.005330	-574396336624292	6.06307e-12	34
			OG6_172133	Eukaryotic protein of unkwon function (DUF1764), putative	LbrM.34.2.002310	-122595154978343	4.22257e-06	34
			OG6_177235	Glyceraldehyde 3-phosphate dehydrogenase, NAD binding domain/Glyceraldehyde 3-phosphate dehydrogenase, C-terminal domain containing protein, putative	LbrM.34.2.004710	-762441258104343	0.000185285	34
			OG6_190303	Histidine phosphatase superfamily (branch 1), putative	LbrM.34.2.003100	-57825938465095	0.00347515	34
			OG6_200171	Arrestin (or S-antigen), N-terminal domain containing protein, putative	LbrM.34.2.000460	-666652964168453	0.00943694	34
			OG6_478845	UAA transporter family, putative	LbrM.02.2.000370	-102970405949618	3.62634e-07	2
	Leishmania donovani	UPREGULATED	OG6_100082	histone H2B	LdBPK_091410.1	424531533917729	1.88107e-11	9
			OG6_100108	alpha tubulin	LdBPK_130330.1	298244683191995	1.17752e-09	13
			OG6_100109	serine carboxypeptidase (CBP1), putative	LdBPK_180450.1	621788167105106	1.60786e-06	18
			OG6_100216	formate--tetrahydrofolate ligase	LdBPK_260310.1	911690282486511	2.94365e-12	26
					LdBPK_302590.1	158475264474356	1.42262e-63	30
			OG6_100223	ATP-dependent Clp protease subunit, heat shock protein 100 (HSP100), putative	LdBPK_291360.1	100152399991222	3.70775e-43	29
			OG6_100252	5'-AMP-activated protein kinase catalytic subunit alpha, putative	LdBPK_292140.1	112587085097956	2.17334e-17	29
			OG6_100279	phospholipase c-like protein	LdBPK_302970.1	845101345704607	1.03296e-16	30
			OG6_100295	membrane-bound acid phosphatase, putative	LdBPK_282850.1	93525328965389	3.92e-17	28
			OG6_100306	D-lactate dehydrogenase-like protein	LdBPK_271940.1	745577994404812	0.000323833	27
			OG6_100319	ATP-dependent 6-phosphofructokinase, glycosomal	LdBPK_292620.1	999365509303242	1.653e-90	29
			OG6_100322	40S ribosomal protein S15A, putative	LdBPK_291920.1	100032109830576	3.5781e-108	29
			OG6_100332	cysteinyl-tRNA synthetase, putative	LdBPK_120255.1	695014910979498	2.41318e-11	12
			OG6_100354	phosphate-Repressible Phosphate Permease-like protein	LdBPK_030480.1	111642715709752	0.00243376	3
			OG6_100368	carboxylase, putative	LdBPK_010050.1	108580673194077	1.0485e-55	1
			OG6_100383	ribonuclease inhibitor-like protein	LdBPK_292920.1	105493306687979	6.63554e-35	29
			OG6_100429	40S ribosomal protein S2	LdBPK_320460.1	444743030701269	1.18569e-14	32
			OG6_100458	peptide methionine sulfoxide reductase-like	LdBPK_071320.1	189875268638843	6.72999e-111	7
			OG6_100493	cis-prenyltransferase-like protein	LdBPK_130020.1	953894519194613	6.71005e-20	13
			OG6_100496	folylpolyglutamate synthetase	LdBPK_362740.1	924639170059492	1.14083e-10	36
			OG6_100532	60S ribosomal protein L35, putative	LdBPK_262350.1	356995419596893	5.86873e-11	26
			OG6_100670	vacuolar protein sorting-associated protein 4	LdBPK_292610.1	940614272371671	1.48116e-06	29
			OG6_100715	S-adenosylhomocysteine hydrolase	LdBPK_364100.1	378869514458937	7.44881e-05	36
			OG6_100746	fatty acyl CoA synthetase 2, putative	LdBPK_010520.1	12242842182984	3.71184e-29	1
			OG6_100778	aspartyl-tRNA synthetase, putative	LdBPK_300470.1	706194421077215	6.34128e-08	30
			OG6_100789	60S ribosomal protein L5, putative	LdBPK_351870.1	33986477864333	5.2279e-05	35
			OG6_100811	isoleucyl-tRNA synthetase, putative	LdBPK_365870.1	532549297293182	9.27488e-09	36
			OG6_100836	tryparedoxin 2, putative	LdBPK_291240.1	651612436332596	1.84217e-08	29
					LdBPK_291250.1	522028557433861	1.27234e-25	29
			OG6_100849	ribosomal protein L1a, putative	LdBPK_291160.1	104886925406378	9.38743e-231	29
			OG6_100855	60S ribosomal protein L34, putative (fragment)	LdBPK_181380.1	716930795356486	1.07211e-07	18
			OG6_100923	IPP transferase, putative	LdBPK_290980.1	662148355741568	5.16271e-06	29
			OG6_100946	phosphodiesterase, putative	LdBPK_181100.1	620245594271837	5.1115e-09	18
			OG6_101109	60S ribosomal protein L39, putative	LdBPK_292480.1	10930335359283	6.89374e-96	29
			OG6_101127	ribosomal protein S7, putative	LdBPK_010440.1	695219765006167	5.52565e-14	1
			OG6_101176	UDP-glucose:glycoprotein glucosyltransferase, putative	LdBPK_292230.1	740501213555242	6.78343e-12	29
			OG6_101266	ribosomal protein L27, putative	LdBPK_322830.1	639575635983444	7.62377e-27	32
					LdBPK_322850.1	626894109230819	1.4681e-09	32
			OG6_101267	diphthamide synthesis protein, putative	LdBPK_291900.1	930048011892453	0.00153938	29
			OG6_101298	methylenetetrahydrofolate reductase, putative	LdBPK_366670.1	222268245608904	1.18964e-171	36
			OG6_101380	ubiquitin carboxyl-terminal hydrolase, putative	LdBPK_292410.1	101677954400706	1.82194e-26	29
			OG6_101427	dihydrofolate reductase-thymidylate synthase	LdBPK_060890.1	139878541386212	3.11887e-77	6
			OG6_101429	6-phosphogluconolactonase	LdBPK_262730.1	922864318178821	3.82597e-34	26
			OG6_101624	ribosomal protein L38, putative	LdBPK_030240.1	469680271642196	1.31614e-18	3
			OG6_101754	major surface protease gp63, putative	LdBPK_280600.1	620535353701915	0.000693726	28
			OG6_101793	cobalamin-dependent methionine synthase, putative	LdBPK_070240.1	125794987855841	1.19469e-85	7
			OG6_101817	Eukaryotic protein of unkwon function (DUF914), putative	LdBPK_290970.1	858767657694363	6.91149e-32	29
			OG6_101859	eukaryotic translation initiation factor 5, putative	LdBPK_340370.1	658191661572673	1.74215e-09	34
			OG6_101861	LETM1 and EF-hand domain-containing protein 1, putative	LdBPK_291000.1	105657027246619	2.3753e-11	29
			OG6_101882	mitochondrial carrier protein-like protein	LdBPK_292890.1	74219923695679	5.4048e-05	29
			OG6_101992	vacuolar ATP synthase subunit c, putative	LdBPK_180560.1	849799196127763	1.21705e-12	18
			OG6_102047	aspartyl aminopeptidase, putative	LdBPK_292470.1	908484084431633	1.10625e-14	29
			OG6_102191	RNA polymerase-associated protein CTR9, putative	LdBPK_292660.1	803183748124243	0.00106657	29
			OG6_102217	frataxin-like protein	LdBPK_251090.1	105250142305485	1.79843e-10	25
			OG6_102241	Ras-related protein Rab4, putative	LdBPK_320520.1	748159067800084	5.85066e-22	32
			OG6_102327	diphosphomevalonate decarboxylase, putative	LdBPK_180020.1	67094093310872	1.05098e-07	18
			OG6_102328	signal peptide peptidase, putative	LdBPK_290990.1	683463275872363	2.39327e-09	29
			OG6_102609	phosphatidylinositol 3-related kinase, putative	LdBPK_321520.1	697776024257178	1.19588e-16	32
			OG6_102726	myo-inositol/proton symporter (MIT)	LdBPK_240690.1	607173327641423	1.23501e-15	24
			OG6_102839	Fumarate hydratase class I, cytosolic	LdBPK_292080.1	633246664400932	5.52625e-19	29
			OG6_103299	D-isomer specific 2-hydroxyacid dehydrogenase (fragment)	LdBPK_044360.1	831360806301074	8.63829e-31	34
			OG6_103621	putative NAD(P)H quinone oxidoreductase, PIG3 family, putative	LdBPK_291100.1	10057932283821	1.16318e-63	29
			OG6_103834	methionine synthase reductase, mitochondrial precursor-like protein	LdBPK_364950.1	906616238527263	0.00174501	36
			OG6_103950	putative intraflagellar transport protein C3	LdBPK_292870.1	828763252606074	1.47539e-26	29
			OG6_104460	Ubiquinone biosynthesis protein COQ7, putative	LdBPK_292460.1	106777344555717	1.19004e-13	29
			OG6_104522	leucine-rich repeat-containing protein	LdBPK_292320.1	933125943122767	4.67671e-06	29
			OG6_105060	pre-RNA processing PIH1/Nop17, putative	LdBPK_181250.1	102625492810974	0.000650498	18
			OG6_105113	serine/threonine kinase-like protein, putative	LdBPK_180650.1	678965610678894	4.50093e-12	18
			OG6_105186	Present in the outer mitochondrial membrane proteome 37	LdBPK_292220.1	90350887567195	4.13374e-25	29
			OG6_105939	metallo-peptidase, Clan MA(E) Family M32	LdBPK_130090.1	122051737705507	1.58964e-179	13
			OG6_107314	Generative cell specific 1 protein, putative	LdBPK_350450.1	41023947644568	0.000297816	35
			OG6_107386	Leucine Rich repeats (2 copies), putative	LdBPK_191670.1	949929044972308	8.95405e-10	19
			OG6_108435	glucose transporter 1	LdBPK_366560.1	76033293216329	1.77107e-105	36
			OG6_108485	3-ketoacyl-CoA reductase, putative	LdBPK_331690.1	506195739613661	2.84989e-18	33
			OG6_110995	paraflagellar rod protein 1D, putative	LdBPK_291890.1	306207216487302	0.000259176	29
			OG6_111530	major facilitator superfamily, putative	LdBPK_291610.1	19087358729929	1.34339e-16	29
			OG6_111776	tuzin like protein, putative	LdBPK_093020.1	943424058001307	4.66578e-07	29
			OG6_115831	Nodulin-like, putative	LdBPK_291600.1	119084668945738	2.40358e-102	29
			OG6_119261	DTW domain containing protein, putative	LdBPK_292280.1	883488628356049	5.96189e-09	29
			OG6_121232	amino acid permease 3	LdBPK_310910.1	680988117973444	1.06521e-38	31
			OG6_124604	3'5'-cyclic nucleotide phosphodiesterase, putative	LdBPK_292550.1	75952050616113	8.42675e-13	29
			OG6_124605	heat shock protein Hsp20, putative	LdBPK_322410.1	512027777402042	0.000143461	32
			OG6_124658	amino acid transporter aATP11, putative	LdBPK_310610.1	342369263438786	4.74092e-06	31
			OG6_126725	cholinephosphate cytidylyltransferase A, putative	LdBPK_181310.1	732061440044316	5.13676e-12	18
			OG6_126911	Ankyrin repeats (3 copies), putative	LdBPK_291190.1	693975374639375	1.20261e-06	29
			OG6_127035	dihydrolipoamide dehydrogenase, putative	LdBPK_291950.1	101237768677441	6.13533e-41	29
			OG6_127055	cytochrome b5 1, putative	LdBPK_364910.1	130400091482968	5.56781e-17	36
			OG6_128060	lipase domain protein, putative	LdBPK_291350.1	949567314285293	6.11243e-33	29
					LdBPK_291370.1	606143046332533	0.00565335	29
			OG6_132371	MFS transporter, putative	LdBPK_030390.1	121206165153588	3.58642e-50	3
			OG6_132495	serine/threonine-protein kinase, putative	LdBPK_292680.1	994316523553789	7.45092e-74	29
			OG6_132857	mitogen-activated protein kinase kinase 1	LdBPK_292430.1	109170494305695	3.22721e-60	29
			OG6_134529	RNA binding protein, putative	LdBPK_291510.1	813598398662735	2.64609e-09	29
			OG6_134873	nuclear RNA binding domain	LdBPK_320790.1	672977578441928	2.84709e-55	32
			OG6_135390	META domain containing protein, putative	LdBPK_170990.1	408138108409547	3.47082e-17	17
			OG6_135722	R-SNARE protein, putative	LdBPK_322310.1	824677121472405	4.28934e-06	32
			OG6_137617	Aminopeptidase M1, putative	LdBPK_292350.1	726599486907278	8.65894e-20	29
			OG6_138227	Domain of unkwon function DUF21, putative	LdBPK_180140.1	7126316755585	1.04892e-07	18
			OG6_138999	3-hydroxyisobutyryl-coenzyme a hydrolase-like protein	LdBPK_323810.1	706035288632872	6.74594e-23	32
					LdBPK_323820.1	725286264935735	1.16852e-44	32
			OG6_139053	protein kinase, putative	LdBPK_351070.1	625984041395969	5.2279e-05	35
			OG6_139701	hypothetical protein, conserved	LdBPK_321280.1	955187127618891	8.50476e-33	32
			OG6_139706	3-beta hydroxysteroid dehydrogenase/isomerase family, putative	LdBPK_180080.1	8415953860566	4.81796e-20	18
			OG6_143162	short chain dehydrogenase, putative	LdBPK_292200.1	640550400619725	1.03917e-06	29
			OG6_144303	N-acetylglucosamyl transferase component GPI1, putative	LdBPK_292150.1	115729549534327	3.81932e-20	29
			OG6_146352	Domain of unkwon function (DUF4586), putative	LdBPK_292670.1	702460188668078	2.79813e-06	29
			OG6_146563	hypothetical protein, conserved	LdBPK_320010.1	699127523511054	0.00192497	32
			OG6_146600	XPC-binding domain containing protein, putative	LdBPK_291700.1	761672449200107	0.00505019	29
			OG6_147104	nucleosome assembly protein (NAP), putative	LdBPK_292450.1	102486876481279	3.43893e-09	29
			OG6_151900	protein farnesyltransferase alpha subunit, putative	LdBPK_292070.1	997430017692243	0.000105904	29
			OG6_151924	Family of unkwon function (DUF572), putative	LdBPK_291310.1	938371828273154	1.43474e-13	29
			OG6_152783	glutamamyl carboxypeptidase, putative	LdBPK_291680.1	119704780165772	3.09524e-65	29
			OG6_153956	Domain of unkwon function DUF21, putative	LdBPK_180130.1	84326189849086	1.42299e-10	18
			OG6_153971	Nodulin-like, putative	LdBPK_362900.1	85876831429896	0.000904425	36
			OG6_156168	Vesicle coat protein involved in Golgi to plasma membrane transport, putative	LdBPK_291930.1	74627154580547	4.21724e-27	29
			OG6_156837	B-box zinc finger, putative	LdBPK_323550.1	735559113206364	3.43893e-09	32
			OG6_156894	ABC transporter-like protein	LdBPK_291010.1	991802935096087	4.34987e-10	29
			OG6_158065	cysteine peptidase, Clan CA, family C2, putative	LdBPK_181070.1	887693669562216	6.68054e-26	18
			OG6_158121	Guanine nucleotide exchange factor in Golgi transport N-terminal/Sec7 domain containing protein, putative	LdBPK_322890.1	615098278152147	0.000626971	32
			OG6_158129	Flagellar Member 6	LdBPK_291130.1	910566656366333	0.000729869	29
			OG6_164241	putative serine esterase (DUF676), putative	LdBPK_230950.1	8393859800511	1.8513e-12	23
			OG6_173468	Lipase (class 3), putative	LdBPK_130200.1	771439482173964	5.26557e-18	13
			OG6_173698	protein kinase, putative	LdBPK_262600.1	162322557522814	0	26
			OG6_173734	Zn-finger domain protein, putative	LdBPK_291770.1	105192768333718	3.53864e-34	29
			OG6_173736	MORN repeat, putative	LdBPK_291830.1	71194037905512	2.67447e-11	29
			OG6_173738	DnaJ domain containing protein, putative	LdBPK_292010.1	144939221729037	4.14577e-40	29
			OG6_177234	amastin-like surface protein, putative	LdBPK_291450.1	2033971864816	6.62862e-266	29
					LdBPK_341020.1	553843039931377	6.41133e-12	34
					LdBPK_341150.1	71964345549898	2.79193e-14	34
					LdBPK_341670.1	785680112454923	9.3401e-05	34
			OG6_187665	ChaC-like protein, putative	LdBPK_221010.1	86859253207238	7.2957e-11	22
			OG6_196516	Etoposide-induced protein 2.4 (EI24), putative	LdBPK_291280.1	101904854530452	5.53955e-06	29
			OG6_199806	surface antigen-like protein	LdBPK_090630.1	705082392843628	0.000200033	9
			OG6_200027	tryparedoxin-like protein	LdBPK_291220.1	10899324239805	6.50093e-42	29
			OG6_200044	Present in the outer mitochondrial membrane proteome 24	LdBPK_292740.1	688482886518761	3.90695e-13	29
			OG6_200155	pteridine transporter, putative	LdBPK_061320.1	189179116200379	0	6
			OG6_200439	Protein of unkwon function (DUF3595), putative	LdBPK_341380.1	791110378593636	1.96815e-06	34
			OG6_478616	A-1 protein, putative	LdBPK_291020.1	150107353726631	6.12896e-94	29
			OG6_478635	tubercidin resistance protein, putative	LdBPK_312050.1	800641931996513	2.65313e-06	31
			OG6_478734	PSP1 C-terminal conserved region, putative	LdBPK_291210.1	204316349799569	3.49706e-39	29
			OG6_479032	COPII coat assembly protein sec16, putative	LdBPK_291320.1	850602682540815	6.34401e-11	29
			OG6r2_102111	histone H2A, putative	LdBPK_291850.1	631228296465431	2.292e-22	29
			OG6r2_153259	poly(A) polymerase, putative	LdBPK_292710.1	103139456280137	1.4598e-15	29
			OG6r2_308760	hydrophilic acylated surface protein a (fragment)	LdBPK_231240.1	932164311040953	0.00068018	23
		DOWNREGULATED	OG6_100072	prostaglandin f2-alpha synthase	LdBPK_312210.1	-339308011809463	2.71229e-05	31
			OG6_100218	glyceraldehyde 3-phosphate dehydrogenase, glycosomal	LdBPK_303000.1	-352434202372829	5.19979e-06	30
			OG6_100227	elongation factor 1-alpha	LdBPK_170170.1	-359163396715872	3.86195e-12	17
			OG6_100258	pyruvate kinase, putative	LdBPK_055450.1	-518619673532343	1.09199e-05	35
			OG6_100275	seryl-tRNA synthetase	LdBPK_110100.1	-684458616095673	1.11752e-09	11
			OG6_100283	14-3-3 protein 2, putative	LdBPK_110350.1	-838944598805639	1.26712e-41	11
			OG6_100284	mitochondrial DNA topoisomerase II	LdBPK_151310.1	-89792146257093	4.42627e-20	15
			OG6_100330	tatD related deoxyribonuclease, putative	LdBPK_111270.1	-749298598686027	0.00174501	11
			OG6_100346	acidocalcisomal pyrophosphatase	LdBPK_110210.1	-759518759951632	4.94167e-08	11
			OG6_100407	Organic solute transporter Ostalpha, putative	LdBPK_111190.1	-687004141604767	0.00345051	11
			OG6_100431	short chain dehydrogenase, putative	LdBPK_340010.1	-558807218901866	1.98012e-18	34
			OG6_100440	phosphoglycerate kinase C, glycosomal	LdBPK_200110.1	-932383158184646	3.00885e-30	20
			OG6_100448	ribonucleoside-diphosphate reductase large chain, putative	LdBPK_280980.1	-743293394822673	8.99453e-05	28
			OG6_100528	cyclophilin a, putative	LdBPK_250940.1	-721843087070491	4.19831e-36	25
			OG6_100534	GMP reductase	LdBPK_170870.1	-699574258932405	2.31317e-21	17
			OG6_100608	ATP synthase subunit beta, mitochondrial, putative	LdBPK_251210.1	-432858079681606	0.00502005	25
			OG6_100672	protein transport protein SEC61 subunit alpha, putative	LdBPK_111050.1	-624678262500006	0.00023925	11
			OG6_100727	pyruvate phosphate dikinase, putative	LdBPK_111000.1	-759326074124615	2.06968e-64	11
			OG6_100771	ATP synthase F1, alpha subunit, putative	LdBPK_050510.1	-577974151259695	4.12436e-26	5
			OG6_100882	proliferative cell nuclear antigen (PCNA), putative	LdBPK_151500.1	-940140510177495	7.59008e-12	15
			OG6_100974	Sugar efflux transporter for intercellular exchange, putative	LdBPK_365100.1	-134092469497663	1.12243e-09	36
			OG6_100975	6-phosphogluconate dehydrogenase, decarboxylating, putative	LdBPK_353390.1	-637229618500391	0.000171634	35
			OG6_101050	elongation factor-1 gamma	LdBPK_091020.1	-625714548299286	2.61723e-23	9
			OG6_101078	xanthine phosphoribosyltransferase	LdBPK_210990.1	-514952981109245	0.000875111	21
			OG6_101207	proteasome alpha 7 subunit, putative	LdBPK_110240.1	-905854812019974	1.13156e-21	11
			OG6_101383	cell division cycle protein 20	LdBPK_241790.1	-777229868212737	2.27368e-21	24
			OG6_101538	protein tyrosine phosphatase, putative	LdBPK_050280.1	-50738296976664	1.34016e-10	5
			OG6_101550	eukaryotic release factor 3, putative	LdBPK_111160.1	-65224931949441	4.03298e-07	11
			OG6_101575	nucleolar RNA binding protein, putative	LdBPK_151430.1	-699616898414997	2.22208e-18	15
			OG6_101818	3'-nucleotidase/nuclease, putative	LdBPK_120350.1	-622748798873377	9.21282e-45	12
					LdBPK_312380.1	-624028257306085	9.63926e-58	31
			OG6_101832	IgE-dependent histamine-releasing factor, putative	LdBPK_241560.1	-734966550445047	1.28917e-14	24
			OG6_102012	stress-induced protein sti1	LdBPK_081020.1	-478952758028335	3.33369e-15	8
			OG6_102266	calreticulin, putative	LdBPK_312670.1	-420455687603131	6.56214e-07	31
			OG6_103052	asparaginyl-tRNA synthetase, putative	LdBPK_342110.1	-534846490082933	0.00502878	34
			OG6_103408	Lanosterol 14-alpha demethylase	LdBPK_111100.1	-666684567531663	2.15248e-11	11
			OG6_103524	histone-lysine N-methyltransferase, putative	LdBPK_070030.1	-611901458112668	0.00644655	7
					LdBPK_200030.1	-108874177468528	2.71025e-28	20
			OG6_104195	major vault protein, putative	LdBPK_050060.1	-586530887304816	6.85433e-08	5
			OG6_104427	ATP-binding cassette sub-family F member 1, putative	LdBPK_330340.1	-597778450746618	2.21624e-13	33
			OG6_105939	metallo-peptidase, Clan MA(E) Family M32	LdBPK_332670.1	-654318178189616	8.91276e-23	33
			OG6_117104	SNF2/RAD54 related DNA helicase, putative	LdBPK_110050.1	-938381620427469	2.08415e-25	11
			OG6_127800	cyclin 1	LdBPK_090650.1	-802107994613894	2.18293e-31	9
			OG6_129507	PIF1 helicase-like protein, putative	LdBPK_110320.1	-987376208361604	2.74595e-22	11
			OG6_134831	Protein of unkwon function (DUF563), putative	LdBPK_110530.1	-135209442063161	2.99089e-46	11
			OG6_142640	DNA ligase k alpha, putative	LdBPK_261320.1	-107686631460331	1.89353e-45	26
			OG6_143858	cytoskeleton-associated protein CAP5.5, putative	LdBPK_310450.1	-492579243436576	0.00150156	31
			OG6_146977	PUF nine target 1	LdBPK_110730.1	-114022448694384	2.85028e-59	11
			OG6_147320	oxidoreductase-like protein	LdBPK_191490.1	-534344696250377	1.82283e-28	19
			OG6_147365	PIF1 helicase-like protein, putative	LdBPK_110330.1	-114281572179159	0.00264643	11
			OG6_147367	Domain of unkwon function(DUF2779), putative	LdBPK_110380.1	-873414215448087	3.53055e-06	11
			OG6_148317	Gim5A protein, putative	LdBPK_353750.1	-507444148475982	2.47182e-10	35
			OG6_173605	zinc finger domain protein, putative	LdBPK_111080.1	-816202779089426	8.09895e-09	11
	Leishmania infantum	UPREGULATED	OG6_100059	ATP-binding cassette protein subfamily B - member 2 - putative	LINF_340016200	208143990103674	3.17928e-17	34
			OG6_100394	protein kinase-like protein	LINF_350023500	313159277302564	3.34636e-13	35
			OG6_100436	pumilio protein 2 - putative	LINF_180019600	263755280792105	1.96693e-13	18
					LINF_330019100	283022558882847	2.57146e-26	33
			OG6_100461	ATP-dependent RNA helicase - putative	LINF_320009100	317282822812684	5.10718e-55	32
			OG6_100482	glycogen synthase kinase 3 - putative	LINF_180007700	24137351010767	1.3589e-08	18
			OG6_100581	protein kinase - putative	LINF_300011100	413268932406322	5.98183e-29	30
			OG6_100683	RNA-binding protein - putative	LINF_290019300	426166477850871	4.58894e-44	29
			OG6_100819	ribulose-phosphate 3-epimerase - putative	LINF_350042200	265656226309356	1.17081e-11	35
			OG6_101075	RNA-binding protein - putative	LINF_040016900	215882042154987	0.000366907	4
			OG6_101144	clathrin heavy chain - putative	LINF_360022600	206639995531362	2.99799e-23	36
			OG6_101250	protein transport protein SEC31 - putative	LINF_110017600	191186622945687	2.45188e-07	11
			OG6_101783	ubiquitin-protein ligase-like - putative	LINF_070008000	253178145154805	1.07414e-27	7
			OG6_102017	Cytochrome b5-like Heme/Steroid binding domain containing protein - putative	LINF_260019300	275536835114389	4.96216e-05	26
			OG6_102685	BRO1-like domain/ALIX V-shaped domain binding to HIV - putative	LINF_270023300	23002825955384	9.82652e-07	27
			OG6_102723	Flagellar-associated PapD-like/Zeta toxin - putative	LINF_300023000	291928422515421	2.00719e-05	30
			OG6_102994	mitogen-activated protein kinase	LINF_360012800	310216793996556	4.7422e-06	36
			OG6_103495	RNA-binding protein - putative	LINF_350027200	247270527498051	3.839e-15	35
			OG6_103623	proteophosphoglycan ppg3 - putative	LINF_350010200	313778587299222	4.59939e-14	35
			OG6_106247	protein phosphatase 2C-like protein	LINF_340030800	445707237879625	3.14046e-10	34
			OG6_106383	calcium motive p-type ATPase - putative	LINF_350025900	25903968080304	2.65103e-45	35
			OG6_107241	Patatin-like phospholipase - putative	LINF_340035800	413492347887232	5.36728e-32	34
			OG6_107794	eukaryotic translation initiation factor 2-alpha kinase - putative	LINF_340026700	360792306591493	4.79399e-35	34
			OG6_108327	RNA binding protein - putative	LINF_290020000	418807010204693	5.68819e-11	29
					LINF_290020100	226904784381685	0.000742595	29
			OG6_109072	protein mkt1 - putative	LINF_300040000	288771436773121	9.31782e-18	30
			OG6_111056	3'-5' exonuclease - putative	LINF_320024700	249486431252182	6.21332e-08	32
			OG6_115636	Serine/threonine-protein kinase Nek1-related - putative	LINF_320007700	239820350863176	1.94221e-11	32
			OG6_115730	receptor-type adenylate cyclase a-like protein	LINF_360040000	249080556040317	8.94897e-24	36
			OG6_115879	calpain-like cysteine peptidase - putative	LINF_270010000	341689498081953	1.64875e-35	27
					LINF_270010100	240446493683614	1.01894e-07	27
					LINF_270010300	368956980309129	1.68947e-55	27
					LINF_270011100	299780824511281	2.24778e-59	27
			OG6_117020	RNA recognition motif. (a.k.a. RRM - RBD - or RNP domain)/RNA recognition motif (a.k.a. RRM - RBD - or RNP domain) - putative	LINF_290036100	353393143850387	1.10124e-63	29
			OG6_118053	dual specificity protein phosphatase - putative	LINF_340027100	298107528370882	8.66088e-18	34
			OG6_118609	Kringle domain containing protein - putative	LINF_250009900	18196298304141	3.87152e-06	25
			OG6_124264	carnitine/choline acetyltransferase - putative	LINF_290019000	244117699388206	2.28547e-10	29
			OG6_131020	Repressor of differentiation kinase 1 - putative	LINF_320013600	211193939965184	3.5652e-07	32
			OG6_131624	Nodulin-like/Major Facilitator Superfamily - putative	LINF_110012400	276440798779463	1.69563e-12	11
			OG6_134867	Concanavalin A-like lectin/glucanases superfamily/Beige/BEACH domain containing protein - putative	LINF_330037100	216489067979275	2.17998e-15	33
			OG6_136426	kinesin - putative	LINF_160020700	248565098865949	8.78168e-11	16
			OG6_136657	zinc finger protein family member - putative	LINF_360014100	269018014897183	7.11853e-07	36
			OG6_137158	RNA recognition motif. (a.k.a. RRM - RBD - or RNP domain)/RNA recognition motif (a.k.a. RRM - RBD - or RNP domain) - putative	LINF_240021200	325699507580601	5.91248e-30	24
			OG6_137192	poly-zinc finger protein 2 - putative	LINF_360022700	287411471255505	8.10818e-18	36
			OG6_138200	Flagellar Member 8	LINF_330040900	198606165529391	2.75122e-05	33
			OG6_138526	epsin - putative	LINF_250012000	219784081278046	2.0329e-10	25
			OG6_139067	N-terminal region of Chorein - a TM vesicle-mediated sorter - putative	LINF_160013300	226021125377763	1.8289e-16	16
			OG6_139841	Tubulin binding cofactor C - putative	LINF_190010700	168609022805984	0.0010492	19
			OG6_140433	phosphoglycan beta 1 -3 galactosyltransferase	LINF_020006700	399699102142312	2.75396e-77	2
			OG6_143822	Temperature dependent protein affecting M2 dsRNA replication - putative	LINF_210014100	204040857153233	4.00021e-07	21
			OG6_146661	protein kinase - putative	LINF_020011000	228663592219243	2.57509e-14	2
			OG6_146753	kinesin - putative	LINF_350026000	23283767700398	1.03051e-12	35
			OG6_146796	ubiquitin-protein ligase - putative	LINF_350029800	204070328155846	1.93353e-05	35
			OG6_146799	cytochrome P450 reductase - putative	LINF_350030800	215317389614345	1.12173e-07	35
			OG6_147004	C2 domain in Dock180 and Zizimin proteins - putative	LINF_290006000	176416948757729	4.98409e-05	29
			OG6_147032	nuclear lim interactor-interacting factor - putative	LINF_360079600	394767409624608	2.80786e-13	36
			OG6_147101	zinc finger protein family member - putative	LINF_360013000	441421354539278	8.12237e-88	36
			OG6_147529	protein kinase - putative	LINF_200012600	188017554651333	8.23418e-07	20
			OG6_148257	microtubule-associated protein - putative	LINF_260024800	174157677335908	2.1825e-11	26
			OG6_148265	conserved protein - unkwon function	LINF_200012300	359466220092012	7.69449e-46	20
			OG6_150779	serine/threonine kinase - putative	LINF_360051800	441401768019665	6.05455e-38	36
			OG6_152172	Flagellar Member 7	LINF_320039000	187823072223566	2.72689e-07	32
			OG6_152935	RNA guanylyltransferase - putative	LINF_320019300	204084912761262	4.98409e-05	32
			OG6_156857	N-terminal region of Chorein - a TM vesicle-mediated sorter - putative	LINF_360020600	210903322220722	5.93559e-15	36
			OG6_156900	Eukaryotic translation initiation factor 4 gamma type 2 - putative	LINF_150021000	177242225565734	3.19961e-13	15
			OG6_157037	protein kinase - putative	LINF_320023900	269818891398069	0.000517647	32
			OG6_157894	Zinc finger C-x8-C-x5-C-x3-H type (and similar) - putative	LINF_350015100	343081353619413	4.94317e-34	35
			OG6_158186	SPRY domain/HECT-domain (ubiquitin-transferase) - putative	LINF_130020100	218920935486952	3.29949e-18	13
			OG6_158396	SPRY domain/HECT-domain (ubiquitin-transferase)	LINF_350059500	312737311003826	0.00118444	35
			OG6_171325	N-terminal region of Chorein- a TM vesicle-mediated sorter - putative	LINF_090016200	202749764275795	1.41522e-12	9
			OG6_173713	conserved protein - unkwon function	LINF_200012400	364463778317154	1.56024e-41	20
			OG6_173793	zinc finger protein family member - putative	LINF_360012900	413035395403578	5.9182e-22	36
			OG6_173794	mitogen-activated protein kinase-like protein	LINF_360014800	318596997093519	1.14014e-27	36
			OG6_173820	RNA recognition motif. (a.k.a. RRM - RBD - or RNP domain) - putative	LINF_310016400	34722490951466	2.87106e-48	31
			OG6_173876	Amastin surface glycoprotein - putative	LINF_280017000	299387096753187	1.05811e-11	28
			OG6_177221	kinesin - putative	LINF_240019700	189051475791386	4.96036e-07	24
			OG6_187559	proteophosphoglycan ppg3 - putative	LINF_350010100	357713489528459	7.63541e-11	35
			OG6_196323	protein kinase - putative	LINF_060012000	171399213388062	0.00102922	6
			OG6_199800	RNA-binding protein 5-like protein	LINF_090006000	340084120168226	0.000762369	9
			OG6_199811	Ca2+-ATPase N terminal autoinhibitory domain containing protein - putative	LINF_290010000	292723548892858	4.65018e-15	29
			OG6_199858	plectin - putative	LINF_210014300	20443642141269	3.88155e-13	21
			OG6_199896	RNA recognition motif. (a.k.a. RRM - RBD - or RNP domain)/RNA recognition motif (a.k.a. RRM - RBD - or RNP domain) - putative	LINF_230014900	407349692866343	1.67362e-52	23
			OG6_200183	Zinc finger C-x8-C-x5-C-x3-H type (and similar) - putative	LINF_350014900	381621873008077	3.18652e-27	35
			OG6_200254	Zinc finger C-x8-C-x5-C-x3-H type (and similar) - putative	LINF_300027400	433626007240656	1.25814e-77	30
			OG6_200287	Cold-shock' DNA-binding domain containing protein - putative	LINF_310020100	40700171318264	2.03801e-06	31
			OG6_200345	PSP1 C-terminal conserved region containing protein - putative	LINF_330017600	247439798526874	1.09116e-09	33
			OG6_200354	RNA recognition motif. (a.k.a. RRM - RBD - or RNP domain)/RNA recognition motif (a.k.a. RRM - RBD - or RNP domain) - putative	LINF_330022900	405121155857162	1.69193e-44	33
			OG6_200372	related to elongation factor-2 kinase efk-1b isoform-like protein	LINF_360054800	27400316962964	0.00233672	36
			OG6_200428	ATP-binding cassette protein subfamily C - member 8 - putative	LINF_340012300	229819086907372	7.43765e-14	34
			OG6_200435	amastin-like protein	LINF_340016100	276503156125541	2.76814e-05	34
			OG6_200532	protein kinase - putative	LINF_350037100	200593677603946	1.06688e-05	35
			OG6_208746	protein kinase - putative	LINF_330031900	225470929142998	1.0968e-07	33
			OG6_208757	tartrate-sensitive acid phosphatase acp-3.2 - putative	LINF_360076300	221718029571933	4.55832e-11	36
			OG6_443966	4E-interacting protein - putative	LINF_350045300	416869394104767	4.78247e-83	35
			OG6_444203	Present in the outer mitochondrial membrane proteome 22-1	LINF_330038800	236246702871844	0.000420896	33
			OG6_478690	RNA binding protein - putative	LINF_290020300	447929942696599	3.58244e-62	29
			OG6_478739	RNA-binding protein - putative	LINF_230015000	33631369429206	1.63768e-12	23
			OG6_478769	zinc finger protein family member - putative	LINF_350055000	326354249432539	1.54856e-39	35
			OG6_478839	Myotubularin-related protein - putative	LINF_120008300	191835372453259	3.76316e-05	12
			OG6_478889	Protein of unkwon function (DUF3648) - putative	LINF_180020000	187347146415944	0.000169502	18
			OG6_478893	ubiquitin protein ligase - putative	LINF_360053000	279166131254374	1.52041e-23	36
			OG6_478917	kinesin - putative	LINF_130011900	260393774758308	1.48243e-05	13
			OG6_478948	Galactose oxidase - central domain containing protein - putative	LINF_250017200	245230589324291	6.44805e-20	25
			OG6_479009	RNA binding protein - putative	LINF_180010900	369476672149285	5.96265e-36	18
		DOWNREGULATED	OG6_100333	40S ribosomal protein S18 - putative	LINF_360015100	-179609886179603	0.000123715	36
			OG6_100628	eukaryotic initiation factor 5a - putative	LINF_250012900	-244417196361546	1.2168e-10	25
			OG6_100732	40S ribosomal protein S4 - putative	LINF_130017200	-167057048657596	7.90486e-07	13
			OG6_100773	Ribosomal protein L19e - putative	LINF_060009400	-205832840553896	2.26594e-11	6
			OG6_100832	40S ribosomal protein S17 - putative	LINF_280032900	-212619775309823	2.17781e-11	28
			OG6_100852	60S ribosomal protein L37	LINF_330028300	-167255201800169	9.23487e-08	33
			OG6_100935	40S ribosomal protein S23 - putative	LINF_210018200	-200879399899613	1.05157e-05	21
			OG6_101127	ribosomal protein S7 - putative	LINF_010009200	-173325594869702	4.79043e-06	1
			OG6_101266	ribosomal protein L27 - putative	LINF_320034100	-165339733078223	0.000591765	32
			OG6_101591	ribosomal protein L29 - putative	LINF_360042600	-16830675636601	8.3765e-07	36
			OG6_101819	40S ribosomal protein S21 - putative	LINF_110013300	-215590927462939	3.28107e-09	11
			OG6_127429	60S acidic ribosomal protein P2GeneDB:LmjF.15.1203	LINF_150019500	-168874495008932	4.12715e-07	15
	Leishmania panamensis	UPREGULATED	OG6_100236	glycosomal transporter, putative	LPMP_310520	718060558532238	3.8275e-18	31
			OG6_100356	phosphoribosylpyrophosphate synthetase, putative	LPMP_332030	107568246227332	6.98636e-42	33
			OG6_101202	tRNA-dihydrouridine synthase, putative	LPMP_170310	124967188727157	4.82879e-18	17
			OG6_101384	protein kinase, putative	LPMP_270100	314013343729038	0	27
			OG6_101632	CAAX prenyl protease 1, putative	LPMP_270040	262795626755676	0	27
			OG6_101655	FtsJ cell division protein, putative	LPMP_271980	116351390120282	4.34167e-21	27
			OG6_101829	GTPase, putative	LPMP_050450	101975233991882	6.88751e-07	5
			OG6_102011	proteasome alpha 7 subunit, putative	LPMP_270190	223756110169844	2.91648e-233	27
			OG6_102591	RNA methyltransferase, putative	LPMP_281850	12038439063058	3.82913e-18	28
			OG6_102606	hypothetical protein	LPMP_341670	976359252648754	0.00441137	34
			OG6_102676	DEAD-box helicase-like protein	LPMP_270050	393070889235731	0	27
			OG6_105392	phosphoglycan beta 1,3 galactosyltransferase-like protein	LPMP_071260	232311383868554	4.41386e-129	7
			OG6_111055	peptidase T, putative	LPMP_170160	105318130182101	1.71372e-31	17
			OG6_111836	X-pro, dipeptidyl-peptidase,serine peptidase, Clan SC, family S15, putative	LPMP_282060	609935917590246	0.00563537	28
			OG6_146697	peptidase M24-like protein	LPMP_130570	911891037517035	1.13323e-10	13
			OG6_156850	pumilio/PUF RNA binding protein 7, putative	LPMP_321840	965058465233918	5.11218e-07	32
			OG6_157024	serine/threonine protein phosphatase-like protein	LPMP_262060	766618776615932	0.000872905	26
			OG6r2_118155	kinetoplast-associated protein-like protein	LPMP_270240	769703105631278	0.0059814	27
		DOWNREGULATED	OG6_100026	multidrug resistance protein, putative	LPMP_230230	-787337823224398	4.80119e-20	23
			OG6_100083	heat-shock protein hsp70, putative	LPMP_282930	-67955131051811	2.1886e-48	28
			OG6_100111	tryparedoxin peroxidase	LPMP_151050	-936344119236189	7.8752e-37	15
					LPMP_151070	-107357449276729	3.47593e-100	15
			OG6_100120	histone H4	LPMP_060010	-482606304940724	6.55979e-06	6
					LPMP_231870	-628423548280997	2.11337e-16	23
			OG6_100127	actin	LPMP_041190	-524052323582734	9.24336e-06	4
			OG6_100171	surface antigen protein, putative	LPMP_120750	-127048104021331	6.43383e-40	12
			OG6_100228	phosphatidic acid phosphatase, putative	LPMP_180700	-581319632375909	7.13009e-12	18
			OG6_100235	T-complex protein 1, gamma subunit, putative	LPMP_231360	-675925947641509	5.9832e-06	23
			OG6_100329	transketolase	LPMP_242040	-922221653669535	6.62837e-51	24
			OG6_100388	S-adenosylmethionine synthetase	LPMP_303480	-830707436624859	1.11332e-66	30
			OG6_100410	programmed cell death 6 protein-like protein	LPMP_131320	-848019558421976	1.1568e-16	13
			OG6_100430	acetyl-CoA synthetase, putative	LPMP_230580	-118271485933024	2.56458e-28	23
					LPMP_230860	-103606448710889	1.7159e-27	23
			OG6_100449	protein kinase A regulatory subunit, putative	LPMP_130160	-115634875978408	7.36881e-57	13
			OG6_100460	GDP-mannose pyrophosphorylase	LPMP_230120	-127575285315922	7.82664e-41	23
			OG6_100490	10 kDa heat shock protein, putative	LPMP_260620	-759056292620114	2.87724e-12	26
			OG6_100519	orotidine-5-phosphate decarboxylase/orotate phosphoribosyltransferase, putative	LPMP_160550	-606095871374573	2.38617e-08	16
			OG6_100527	fructose-1,6-bisphosphate aldolase	LPMP_351290	-624568542395528	9.26884e-17	35
			OG6_100561	thimet oligopeptidase, putative	LPMP_261550	-128815668433043	6.50229e-87	26
			OG6_100581	protein kinase-like protein	LPMP_303010	-914242037692909	1.03166e-05	30
			OG6_100614	heat shock protein DNAJ, putative	LPMP_272430	-648392868679491	8.72138e-20	27
			OG6_100665	ribosomal protein L3, putative	LPMP_323310	-647067714904831	7.74765e-11	32
			OG6_100746	fatty acyl CoA syntetase 1, putative	LPMP_010480	-666522759401735	0.000432894	1
					LPMP_010520	-783300925237633	2.54369e-27	1
			OG6_100758	60S ribosomal protein L17, putative	LPMP_240040	-630659301502882	8.10389e-07	24
			OG6_100819	ribulose-phosphate 3-epimerase, putative	LPMP_343550	-160315226316955	0.00136877	34
			OG6_100851	calmodulin, putative	LPMP_090920	-658254614871089	2.18782e-05	9
			OG6_101014	leucyl-tRNA synthetase, putative	LPMP_130980	-514814803142924	3.0878e-06	13
			OG6_101025	DNA polymerase theta (helicase domain only), putative	LPMP_231540	-669700751089837	0.00400193	23
			OG6_101083	alanine racemase, putative	LPMP_231760	-836422050316542	3.84068e-17	23
			OG6_101108	fructose-1,6-bisphosphatase, cytosolic, putative	LPMP_041110	-972111947681479	2.0839e-09	4
			OG6_101109	60S ribosomal protein L39, putative	LPMP_161130	-525025297126676	1.05136e-07	16
			OG6_101264	dynein light chain, flagellar outer arm, putative	LPMP_320260	-648772641859475	1.4491e-05	32
			OG6_101329	3-ketoacyl-CoA thiolase, putative	LPMP_230850	-102267765575478	1.09877e-25	23
			OG6_101504	aldose 1-epimerase-like protein	LPMP_230470	-983187264812385	1.55144e-10	23
			OG6_101729	coatomer delta subunit-like protein	LPMP_161140	-727107026126561	1.62769e-05	16
			OG6_101887	ATP-dependent DEAD-box RNA helicase, putative	LPMP_340350	-915159212503011	2.99872e-22	34
			OG6_102032	cytochrome c1, heme protein, mitochondrial precursor, putative	LPMP_070080	-687865326891739	9.73156e-12	7
			OG6_102250	lathosterol oxidase-like protein	LPMP_231460	-183195447313743	2.26404e-117	23
			OG6_102389	nucleolar RNA-associated protein (Nrap)-like protein	LPMP_180940	-53305327743409	1.08675e-07	18
			OG6_102726	myo-inositol/proton symporter (MIT)	LPMP_240650	-839515874732496	1.32279e-34	24
			OG6_102751	DNA polymerase zeta catalytic subunit, putative	LPMP_231490	-741492646754564	6.88751e-07	23
			OG6_103299	d-isomer specific 2-hydroxyacid dehydrogenase, putative	LPMP_201490	-12171947605128	3.36233e-67	20
			OG6_103398	universal minicircle sequence binding protein	LPMP_351660	-842399453196016	3.58695e-22	35
			OG6_104274	palmitoyl acyltransferase 12, putative	LPMP_231580	-112080103029838	2.33562e-07	23
			OG6_104430	nucleoside transporter, putative	LPMP_352010	-481646993865028	0.00186294	35
			OG6_104857	ubiquitin-conjugating enzyme-like protein	LPMP_210470	-909177395083383	0.00103303	21
			OG6_105712	small GTPase, putative	LPMP_161340	-117963918395201	9.66502e-15	16
			OG6_105883	NADH-cytochrome b5 reductase, putative	LPMP_220680	-553397524148082	0.00553284	22
			OG6_106020	5-histidylcysteine sulfoxide synthase, putative	LPMP_290990	-580293261515833	1.54957e-07	29
			OG6_109186	endoribonuclease L-PSP (pb5), putative	LPMP_230220	-919679021653459	1.1626e-08	23
			OG6_111575	membrane transporter, putative	LPMP_110680	-879799729950014	3.46115e-07	11
			OG6_112279	methyltransferase, putative	LPMP_261960	-892811077353519	7.87567e-29	26
			OG6_113255	inhibitor of cysteine peptidase	LPMP_241740	-961987401820869	0.00282285	24
			OG6_117431	kinetoplastid membrane protein-11	LPMP_342080	-86801351693902	2.44108e-27	34
			OG6_119258	nucleobase transporter	LPMP_131090	-601583828521149	0.00872508	13
			OG6_122860	serine/threonine protein kinase, putative	LPMP_312830	-620740810256317	0.00234771	31
			OG6_128445	amastin-like surface protein-like protein	LPMP_241240	-152595966526785	3.18338e-85	24
			OG6_129987	cullin-like protein	LPMP_161180	-648758797365557	0.000725104	16
			OG6_132371	MFS transporter, putative	LPMP_030360	-610850966024573	0.000311862	3
			OG6_134843	cytochrome c oxidase subunit 10, putative	LPMP_230420	-117381655073824	3.91418e-34	23
			OG6_135390	META domain-containing protein, putative	LPMP_170880	-693505953151663	2.21214e-18	17
			OG6_135397	surface protein amastin, putative	LPMP_300920	-703057958226124	1.28725e-33	30
			OG6_146922	5'-3' exonuclease XRNC, putative	LPMP_230600	-76035869528788	4.97045e-09	23
			OG6_147287	kinesin, putative	LPMP_230720	-818051087590863	0.000212749	23
			OG6_148248	calpain-like cysteine peptidase, putative	LPMP_140830	-103153816414371	1.78349e-68	14
			OG6_199707	glycosyl hydrolase-like protein, putative	LPMP_101180	-123080495345657	9.95418e-08	10
			OG6_200081	membrane transporter, putative	LPMP_310040	-103432763508424	4.45953e-07	31
			OG6_478677	cysteine peptidase B (CPB), putative	LPMP_070590	-951230653417333	4.03685e-16	7
			OG6r2_153546	histone H1-like protein	LPMP_271600	-924792128376575	2.69996e-12	27
