# Supplementary material for: Comparative analysis of the transcriptional responses of five Leishmania species to trivalent antimony
Source: Parasit Vectors. 2021 Aug 21;14:419. doi: 10.1186/s13071-021-04915-y (PMC8380399; doi:10.1186/s13071-021-04915-y)
Supplement: Supplementary file 4 — Additional file 4: Table S4. Gene ontology (three functional groups: cellular component, molecular function, and biological process) of Leishmania species. [file 13071_2021_4915_MOESM4_ESM.xlsx]

## Sheet: Hoja1
	ORGANISM	DEG	ONTOLOGY	NAME	ID	RESULT COUNT	FOLD ENRICHMENT	P-VALUE
	L. braziliensis	UPREGULATED	CELLULAR COMPONENT	microtubule associated complex	GO:0005875	7	844	1.05444e+06
				dynein complex	GO:0030286	7	844	1.05444e+06
				microtubule cytoskeleton	GO:0015630	7	675	5.21654e+06
				cytoskeleton	GO:0005856	7	579	149199350494
				cytoskeletal part	GO:0044430	7	579	149199350494
				integral component of membrane	GO:0016021	15	251	758055417747
				intrinsic component of membrane	GO:0031224	15	251	758055417747
				membrane	GO:0016020	23	184	251503444964
				cellular component	GO:0005575	46	144	287987030494
				membrane part	GO:0044425	16	208	358173546319
				catalytic complex	GO:1902494	7	307	711415392585
				cAMP-dependent protein kinase complex	GO:0005952	1	2893	345706999147
			MOLECULAR FUNCTION	drug binding	GO:0008144	40	193	1.10838e+06
				adenyl ribonucleotide binding	GO:0032559	39	193	1.57174e+06
				adenyl nucleotide binding	GO:0030554	39	192	1.70746e+06
				purine ribonucleotide binding	GO:0032555	42	176	6.0566e+06
				purine nucleotide binding	GO:0017076	42	175	6.73481e+06
				ATP binding	GO:0005524	37	185	6.89443e+06
				ribonucleotide binding	GO:0032553	42	173	8.89886e+06
				microtubule motor activity	GO:0003777	10	425	8.96114e+06
				carbohydrate derivative binding	GO:0097367	42	173	9.5314e+06
				motor activity	GO:0003774	10	413	11530526044
				calcium-dependent cysteine-type endopeptidase activity	GO:0004198	6	723	121855108681
				purine ribonucleoside triphosphate binding	GO:0035639	40	17	231631213512
				ATPase activity	GO:0016887	11	342	294960234176
				anion binding	GO:0043168	43	163	294975325178
				hydrolase activity, acting on acid anhydrides	GO:0016817	22	219	304250652129
				cysteine-type endopeptidase activity	GO:0004197	6	62	304445468759
				nucleoside phosphate binding	GO:1901265	43	162	333087167561
				nucleotide binding	GO:0000166	43	162	333087167561
				small molecule binding	GO:0036094	44	161	337598210198
				nucleoside transmembrane transporter activity	GO:0005337	3	1736	383256039645
				transporter activity	GO:0005215	12	31	397298272854
				nucleoside-triphosphatase activity	GO:0017111	21	218	45202308333
				pyrophosphatase activity	GO:0016462	21	212	631806558666
				hydrolase activity, acting on acid anhydrides, in phosphorus-containing anhydrides	GO:0016818	21	212	662010808209
				AMP binding	GO:0016208	2	2893	118567309799
				acid-thiol ligase activity	GO:0016878	2	2893	118567309799
				acetate-CoA ligase activity	GO:0003987	2	2893	118567309799
				CoA-ligase activity	GO:0016405	2	2893	118567309799
				carbohydrate derivative transmembrane transporter activity	GO:1901505	3	1085	198805385407
				nucleobase-containing compound transmembrane transporter activity	GO:0015932	3	1085	198805385407
				ion binding	GO:0043167	49	141	292942216515
				transmembrane transporter activity	GO:0022857	10	273	322983395457
				phospholipid-translocating ATPase activity	GO:0004012	2	1928	347633839139
				phospholipid transporter activity	GO:0005548	2	1928	347633839139
				cysteine-type peptidase activity	GO:0008234	6	362	563728091858
				lipid transporter activity	GO:0005319	2	1446	679539936245
				catalytic activity	GO:0003824	70	125	708521018687
				ATPase activity, coupled to movement of substances	GO:0043492	5	402	725973920227
				inorganic phosphate transmembrane transporter activity	GO:0005315	2	1157	110701615776
				active transmembrane transporter activity	GO:0022804	5	336	153004058145
				ligase activity	GO:0016874	6	285	177276724348
				hydrolase activity	GO:0016787	33	141	203801086135
				ATPase activity, coupled	GO:0042623	5	289	278285973611
				unfolded protein binding	GO:0051082	4	34	282986170907
				pyruvate, phosphate dikinase activity	GO:0050242	1	2893	345706999147
				sugar-phosphatase activity	GO:0050308	1	2893	345706999147
				5-methyltetrahydropteroyltriglutamate-homocysteine S-methyltransferase activity	GO:0003871	1	2893	345706999147
				sphingolipid delta-4 desaturase activity	GO:0042284	1	2893	345706999147
				fructose 1,6-bisphosphate 1-phosphatase activity	GO:0042132	1	2893	345706999147
				5-methyltetrahydropteroyltri-L-glutamate-dependent methyltransferase activity	GO:0042085	1	2893	345706999147
				methionine adenosyltransferase activity	GO:0004478	1	2893	345706999147
				adenylosuccinate synthase activity	GO:0004019	1	2893	345706999147
				glycine dehydrogenase (decarboxylating) activity	GO:0004375	1	2893	345706999147
				CoA carboxylase activity	GO:0016421	1	2893	345706999147
				leucine-tRNA ligase activity	GO:0004823	1	2893	345706999147
				carbohydrate phosphatase activity	GO:0019203	1	2893	345706999147
				ligase activity, forming carbon-carbon bonds	GO:0016885	1	2893	345706999147
				cAMP-dependent protein kinase regulator activity	GO:0008603	1	2893	345706999147
				oxidoreductase activity, acting on the CH-NH2 group of donors, disulfide as acceptor	GO:0016642	1	2893	345706999147
				acetyl-CoA carboxylase activity	GO:0003989	1	2893	345706999147
				phosphotransferase activity, paired acceptors	GO:0016781	1	2893	345706999147
				secondary active transmembrane transporter activity	GO:0015291	2	643	363993231767
				inorganic molecular entity transmembrane transporter activity	GO:0015318	5	258	426427055598
			BIOLOGICAL PROCESS	sulfur compound biosynthetic process	GO:0044272	5	1033	709228
				microtubule-based movement	GO:0007018	10	407	130331725602
				movement of cell or subcellular component	GO:0006928	10	396	165394632067
				nucleoside transmembrane transport	GO:1901642	3	1736	383256039645
				nucleoside transport	GO:0015858	3	1736	383256039645
				microtubule-based process	GO:0007017	10	344	532562417404
				sulfur compound metabolic process	GO:0006790	5	629	927906274993
				acetate metabolic process	GO:0006083	2	2893	118567309799
				acetyl-CoA biosynthetic process from acetate	GO:0019427	2	2893	118567309799
				anion transport	GO:0006820	4	723	17920436344
				carbohydrate derivative transport	GO:1901264	3	1085	198805385407
				nucleobase-containing compound transport	GO:0015931	3	1085	198805385407
				drug metabolic process	GO:0017144	7	382	204038553378
				protein folding	GO:0006457	6	404	3223566761
				organophosphate ester transport	GO:0015748	2	1928	347633839139
				thioester biosynthetic process	GO:0035384	2	1928	347633839139
				acyl-CoA biosynthetic process	GO:0071616	2	1928	347633839139
				phospholipid transport	GO:0015914	2	1928	347633839139
				acetyl-CoA biosynthetic process	GO:0006085	2	1928	347633839139
				acetyl-CoA metabolic process	GO:0006084	2	1446	679539936245
				thioester metabolic process	GO:0035383	2	1446	679539936245
				acyl-CoA metabolic process	GO:0006637	2	1446	679539936245
				antibiotic metabolic process	GO:0016999	3	723	705629588562
				oxoacid metabolic process	GO:0043436	9	253	851233260197
				carboxylic acid metabolic process	GO:0019752	9	253	851233260197
				organic acid metabolic process	GO:0006082	9	25	905296536911
				phosphate ion transport	GO:0006817	2	1157	110701615776
				lipid transport	GO:0006869	2	1157	110701615776
				methionine biosynthetic process	GO:0009086	2	1157	110701615776
				lipid localization	GO:0010876	2	1157	110701615776
				organic anion transport	GO:0015711	2	1157	110701615776
				regulation of biological quality	GO:0065008	6	31	119192797612
				ion transport	GO:0006811	7	277	121995337421
				monocarboxylic acid metabolic process	GO:0032787	4	429	128843817268
				transport	GO:0006810	15	182	158832063454
				establishment of localization	GO:0051234	15	182	158832063454
				sulfur amino acid biosynthetic process	GO:0000097	2	964	162316579526
				aspartate family amino acid biosynthetic process	GO:0009067	2	964	162316579526
				nucleoside bisphosphate biosynthetic process	GO:0033866	2	964	162316579526
				drug catabolic process	GO:0042737	2	964	162316579526
				ribonucleoside bisphosphate biosynthetic process	GO:0034030	2	964	162316579526
				purine nucleoside bisphosphate biosynthetic process	GO:0034033	2	964	162316579526
				methionine metabolic process	GO:0006555	2	964	162316579526
				biological process	GO:0008150	79	118	17281707593
				homeostatic process	GO:0042592	5	321	183874747768
				localization	GO:0051179	15	179	189004368446
				transmembrane transport	GO:0055085	9	217	217088108098
				sulfur amino acid metabolic process	GO:0000096	2	826	222144812841
				organic substance transport	GO:0071702	6	263	252400436121
				ribonucleoside bisphosphate metabolic process	GO:0033875	2	723	289566237608
				aspartate family amino acid metabolic process	GO:0009066	2	723	289566237608
				purine nucleoside bisphosphate metabolic process	GO:0034032	2	723	289566237608
				nucleoside bisphosphate metabolic process	GO:0033865	2	723	289566237608
				sphingolipid biosynthetic process	GO:0030148	1	2893	345706999147
				S-adenosylmethionine metabolic process	GO:0046500	1	2893	345706999147
				leucyl-tRNA aminoacylation	GO:0006429	1	2893	345706999147
				S-adenosylmethionine biosynthetic process	GO:0006556	1	2893	345706999147
				sphingolipid metabolic process	GO:0006665	1	2893	345706999147
				'de novo' L-methionine biosynthetic process	GO:0071266	1	2893	345706999147
				cellular homeostasis	GO:0019725	4	304	405531219318
				lipid biosynthetic process	GO:0008610	4	304	405531219318
		DOWNREGULATED	CELLULAR COMPONENT	ribosome	GO:0005840	16	589	437.149
				ribonucleoprotein complex	GO:1990904	16	523	2497.17
				intracellular non-membrane-bounded organelle	GO:0043232	19	424	3133.08
				non-membrane-bounded organelle	GO:0043228	19	424	3133.08
				protein-containing complex	GO:0032991	20	295	493477
				cytoplasmic part	GO:0044444	16	354	556633
				intracellular organelle	GO:0043229	20	286	789548
				organelle	GO:0043226	20	273	1.63518e+06
				cytoplasm	GO:0005737	18	283	3.02281e+06
				intracellular part	GO:0044424	23	228	5.9609e+06
				intracellular	GO:0005622	23	207	273238932369
				cell part	GO:0044464	23	201	442756787849
				cell	GO:0005623	23	201	442756787849
				cellular component	GO:0005575	27	154	751902437035
				proteasome activator complex	GO:0008537	1	5267	189855483138
				proteasome accessory complex	GO:0022624	1	5267	189855483138
			MOLECULAR FUNCTION	structural constituent of ribosome	GO:0003735	16	577	595.027
				structural molecule activity	GO:0005198	16	54	1577.38
				5S rRNA binding	GO:0008097	2	3511	105242435889
				ubiquitin-like protein transferase activity	GO:0019787	3	79	59188318009
				ubiquitin-protein transferase activity	GO:0004842	3	79	59188318009
				rRNA binding	GO:0019843	2	1505	701271723056
				oxidoreductase activity, acting on the aldehyde or oxo group of donors	GO:0016903	2	1505	701271723056
				vitamin binding	GO:0019842	3	632	111611779956
				S-methyl-5-thioadenosine phosphorylase activity	GO:0017061	1	5267	189855483138
				2-polyprenyl-6-methoxy-1,4-benzoquinone methyltransferase activity	GO:0008425	1	5267	189855483138
				C-methyltransferase activity	GO:0008169	1	5267	189855483138
				1-alkyl-2-acetylglycerophosphocholine esterase activity	GO:0003847	1	5267	189855483138
				cysteine synthase activity	GO:0004124	1	5267	189855483138
				threonine-tRNA ligase activity	GO:0004829	1	5267	189855483138
				purine-nucleoside phosphorylase activity	GO:0004731	1	5267	189855483138
				isopentenyl-diphosphate delta-isomerase activity	GO:0004452	1	5267	189855483138
				glycerone kinase activity	GO:0004371	1	5267	189855483138
				glycerol kinase activity	GO:0004370	1	5267	189855483138
				glutamate-cysteine ligase activity	GO:0004357	1	5267	189855483138
				quinone cofactor methyltransferase activity	GO:0030580	1	5267	189855483138
				oxoglutarate dehydrogenase (succinyl-transferring) activity	GO:0004591	1	2634	376159248054
				pyridoxal phosphate binding	GO:0030170	2	62	401993809654
				vitamin B6 binding	GO:0070279	2	62	401993809654
			BIOLOGICAL PROCESS	peptide biosynthetic process	GO:0043043	18	441	4300.73
				peptide metabolic process	GO:0006518	18	433	5746.45
				amide biosynthetic process	GO:0043604	18	429	6626.01
				cellular amide metabolic process	GO:0043603	18	416	10772.5
				translation	GO:0006412	17	42	22597.9
				biosynthetic process	GO:0009058	24	284	75058.4
				cellular biosynthetic process	GO:0044249	23	293	83042.7
				cellular macromolecule biosynthetic process	GO:0034645	19	343	95319
				macromolecule biosynthetic process	GO:0009059	19	343	95319
				organic substance biosynthetic process	GO:1901576	23	286	127641
				organonitrogen compound biosynthetic process	GO:1901566	19	326	206278
				cellular nitrogen compound biosynthetic process	GO:0044271	18	294	1.82848e+06
				gene expression	GO:0010467	17	275	7.83591e+06
				metabolic process	GO:0008152	42	151	334184785661
				cellular protein metabolic process	GO:0044267	21	203	763900425493
				cellular nitrogen compound metabolic process	GO:0034641	21	195	129618074985
				cellular metabolic process	GO:0044237	31	162	149049794121
				cellular macromolecule metabolic process	GO:0044260	23	175	311716457931
				cellular process	GO:0009987	35	148	319841400311
				organic substance metabolic process	GO:0071704	34	149	32970802386
				biological process	GO:0008150	48	13	371898683403
				primary metabolic process	GO:0044238	32	145	814902274266
				organonitrogen compound metabolic process	GO:1901564	24	16	827089857663
				protein metabolic process	GO:0019538	21	163	114072433283
				cysteine biosynthetic process	GO:0019344	1	5267	189855483138
				cysteine biosynthetic process from serine	GO:0006535	1	5267	189855483138
				cysteine metabolic process	GO:0006534	1	5267	189855483138
				threonyl-tRNA aminoacylation	GO:0006435	1	5267	189855483138
				alditol metabolic process	GO:0019400	1	5267	189855483138
				glycerol metabolic process	GO:0006071	1	5267	189855483138
				sulfur compound biosynthetic process	GO:0044272	2	752	278957956054
				nonribosomal peptide biosynthetic process	GO:0019184	1	2634	376159248054
				lipid catabolic process	GO:0016042	1	2634	376159248054
				glutathione biosynthetic process	GO:0006750	1	2634	376159248054
				cellular carbohydrate metabolic process	GO:0044262	1	2634	376159248054
				alditol phosphate metabolic process	GO:0052646	1	2634	376159248054
				glycerol-3-phosphate metabolic process	GO:0006072	1	2634	376159248054
	L. donovani	UPREGULATED	CELLULAR COMPONENT	motile cilium	GO:0031514	4	542	564426611664
				integral component of membrane	GO:0016021	11	198	22811152396
				intrinsic component of membrane	GO:0031224	11	198	22811152396
				membrane	GO:0016020	23	154	23061221695
				intraciliary transport particle B	GO:0030992	1	3254	307305759565
				ciliary base	GO:0097546	1	3254	307305759565
				plasma membrane	GO:0005886	4	303	418683668507
				ciliary pocket	GO:0020016	5	25	484963250221
			MOLECULAR FUNCTION	molecular function	GO:0003674	120	126	1.67852e+06
				structural constituent of ribosome	GO:0003735	11	331	428954710944
				3',5'-cyclic-nucleotide phosphodiesterase activity	GO:0004114	3	1627	532084425984
				cyclic-nucleotide phosphodiesterase activity	GO:0004112	3	1627	532084425984
				oxidoreductase activity, acting on the CH-NH group of donors, NAD or NADP as acceptor	GO:0016646	3	1395	910167834546
				catalytic activity	GO:0003824	67	139	924134351077
				structural molecule activity	GO:0005198	11	301	979775309599
				metal ion binding	GO:0046872	19	217	105418735375
				phosphoric diester hydrolase activity	GO:0008081	4	814	117071504147
				cation binding	GO:0043169	19	213	129738146618
				oxidoreductase activity, acting on the CH-NH group of donors	GO:0016645	3	122	142350368599
				ion binding	GO:0043167	45	149	241358353805
				S-methyltransferase activity	GO:0008172	2	2169	275884639275
				transferase activity, transferring alkyl or aryl (other than methyl) groups	GO:0016765	3	976	291493694007
				transition metal ion binding	GO:0046914	10	278	298556514392
				lyase activity	GO:0016829	5	44	506330479919
				CoA hydrolase activity	GO:0016289	2	1627	540630254649
				thiolester hydrolase activity	GO:0016790	2	1627	540630254649
				3-hydroxyisobutyryl-CoA hydrolase activity	GO:0003860	2	1627	540630254649
				zinc ion binding	GO:0008270	8	293	570082542571
				UDP-glycosyltransferase activity	GO:0008194	2	1302	882904856794
				guanyl-nucleotide exchange factor activity	GO:0005085	2	1302	882904856794
				acid-amino acid ligase activity	GO:0016881	2	1302	882904856794
				ligase activity	GO:0016874	6	325	974814678649
				phosphatidylinositol kinase activity	GO:0052742	2	1085	12977530639
				ligase activity, forming carbon-nitrogen bonds	GO:0016879	3	574	141055324944
				transmembrane transporter activity	GO:0022857	8	246	157160703174
				transporter activity	GO:0005215	8	232	212472123039
				carbohydrate kinase activity	GO:0019200	2	814	232647997856
				carboxypeptidase activity	GO:0004180	2	814	232647997856
				peptidase activity, acting on L-amino acid peptides	GO:0070011	8	228	233649527784
				peptidase activity	GO:0008233	8	219	293024103337
				metal ion transmembrane transporter activity	GO:0046873	2	723	293155188921
				hydro-lyase activity	GO:0016836	2	723	293155188921
				carbon-oxygen lyase activity	GO:0016835	2	723	293155188921
				5-methyltetrahydropteroyltri-L-glutamate-dependent methyltransferase activity	GO:0042085	1	3254	307305759565
				oxidoreductase activity, oxidizing metal ions	GO:0016722	1	3254	307305759565
				6-phosphogluconolactonase activity	GO:0017057	1	3254	307305759565
				5-methyltetrahydrofolate-dependent methyltransferase activity	GO:0042084	1	3254	307305759565
				UDP-glucosyltransferase activity	GO:0035251	1	3254	307305759565
				transition metal ion transmembrane transporter activity	GO:0046915	1	3254	307305759565
				hydrolase activity, acting on carbon-nitrogen (but not peptide) bonds, in linear amidines	GO:0016813	1	3254	307305759565
				oxidoreductase activity, oxidizing metal ions, oxygen as acceptor	GO:0016724	1	3254	307305759565
				5,10-methylenetetrahydrofolate-dependent methyltransferase activity	GO:0042083	1	3254	307305759565
				divalent inorganic cation transmembrane transporter activity	GO:0072509	1	3254	307305759565
				methionine synthase activity	GO:0008705	1	3254	307305759565
				UDP-glucose:glycoprotein glucosyltransferase activity	GO:0003980	1	3254	307305759565
				aconitate hydratase activity	GO:0003994	1	3254	307305759565
				arginase activity	GO:0004053	1	3254	307305759565
				dihydrofolate reductase activity	GO:0004146	1	3254	307305759565
				diphosphomevalonate decarboxylase activity	GO:0004163	1	3254	307305759565
				serine-type carboxypeptidase activity	GO:0004185	1	3254	307305759565
				ferroxidase activity	GO:0004322	1	3254	307305759565
				tetrahydrofolylpolyglutamate synthase activity	GO:0004326	1	3254	307305759565
				formate-tetrahydrofolate ligase activity	GO:0004329	1	3254	307305759565
				gamma-glutamylcyclotransferase activity	GO:0003839	1	3254	307305759565
				glutamate-cysteine ligase activity	GO:0004357	1	3254	307305759565
				6-phosphofructokinase activity	GO:0003872	1	3254	307305759565
				methionine adenosyltransferase activity	GO:0004478	1	3254	307305759565
				thymidylate synthase activity	GO:0004799	1	3254	307305759565
				aspartate-tRNA ligase activity	GO:0004815	1	3254	307305759565
				cysteine-tRNA ligase activity	GO:0004817	1	3254	307305759565
				isoleucine-tRNA ligase activity	GO:0004822	1	3254	307305759565
				zinc ion transmembrane transporter activity	GO:0005385	1	3254	307305759565
				5S rRNA binding	GO:0008097	1	3254	307305759565
				peptide-methionine (S)-S-oxide reductase activity	GO:0008113	1	3254	307305759565
				ferric iron binding	GO:0008199	1	3254	307305759565
				methylenetetrahydrofolate reductase (NAD(P)H) activity	GO:0004489	1	3254	307305759565
				5-methyltetrahydropteroyltriglutamate-homocysteine S-methyltransferase activity	GO:0003871	1	3254	307305759565
				ligase activity, forming carbon-oxygen bonds	GO:0016875	3	424	321304436726
				aminoacyl-tRNA ligase activity	GO:0004812	3	424	321304436726
				hydrolase activity, acting on ester bonds	GO:0016788	8	213	333269403349
				exopeptidase activity	GO:0008238	3	407	359141833234
				GTPase binding	GO:0051020	2	651	359156643806
				oxidoreductase activity	GO:0016491	12	177	372574247682
				vitamin binding	GO:0019842	3	375	441357921125
				coenzyme binding	GO:0050662	6	227	47965105971
			BIOLOGICAL PROCESS	sulfur compound metabolic process	GO:0006790	10	1252	197.087
				organonitrogen compound metabolic process	GO:1901564	48	216	6103.63
				organonitrogen compound biosynthetic process	GO:1901566	27	309	9448.36
				cellular amide metabolic process	GO:0043603	21	367	16746.2
				biosynthetic process	GO:0009058	35	252	17008.6
				organic substance biosynthetic process	GO:1901576	34	254	22467.3
				cofactor metabolic process	GO:0051186	12	62	321.907
				cellular biosynthetic process	GO:0044249	33	254	3492.48
				metabolic process	GO:0008152	74	162	9897.82
				biological process	GO:0008150	100	141	157040
				cellular modified amino acid metabolic process	GO:0006575	5	1808	293665
				methionine metabolic process	GO:0006555	5	1808	293665
				cellular amino acid metabolic process	GO:0006520	11	559	297214
				sulfur compound biosynthetic process	GO:0044272	6	1302	305018
				carboxylic acid metabolic process	GO:0019752	15	407	307708
				oxoacid metabolic process	GO:0043436	15	397	421039
				organic acid metabolic process	GO:0006082	15	394	466372
				sulfur amino acid metabolic process	GO:0000096	5	1627	572780
				alpha-amino acid metabolic process	GO:1901605	8	766	613236
				amide biosynthetic process	GO:0043604	18	331	626542
				aspartate family amino acid metabolic process	GO:0009066	5	1479	102410
				peptide metabolic process	GO:0006518	17	314	2.28603e+06
				carboxylic acid biosynthetic process	GO:0046394	9	563	2.3087e+06
				organic acid biosynthetic process	GO:0016053	9	563	2.3087e+06
				pteridine-containing compound metabolic process	GO:0042558	4	1859	279732
				organic substance metabolic process	GO:0071704	61	159	3.72716e+06
				cellular amino acid biosynthetic process	GO:0008652	6	887	3.80161e+06
				alpha-amino acid biosynthetic process	GO:1901607	6	887	3.80161e+06
				coenzyme metabolic process	GO:0006732	8	579	5.45923e+06
				methionine biosynthetic process	GO:0009086	4	1627	5.46081e+06
				peptide biosynthetic process	GO:0043043	16	306	5.54894e+06
				sulfur amino acid biosynthetic process	GO:0000097	4	1446	9.59452e+06
				folic acid-containing compound metabolic process	GO:0006760	3	2441	111390239013
				small molecule biosynthetic process	GO:0044283	10	412	131238636458
				small molecule metabolic process	GO:0044281	18	264	134147952395
				aspartate family amino acid biosynthetic process	GO:0009067	4	1302	156090183854
				translation	GO:0006412	15	291	173963556179
				cellular modified amino acid biosynthetic process	GO:0042398	3	1952	272183514114
				primary metabolic process	GO:0044238	56	151	410611369359
				protein metabolic process	GO:0019538	33	181	41182962715
				oxidation-reduction process	GO:0055114	15	261	558951431501
				cellular nitrogen compound biosynthetic process	GO:0044271	20	221	598209097045
				nitrogen compound metabolic process	GO:0006807	50	151	918394020921
				folic acid-containing compound biosynthetic process	GO:0009396	2	3254	938610284383
				signaling	GO:0023052	5	603	120075693538
				signal transduction	GO:0007165	5	603	120075693538
				cofactor biosynthetic process	GO:0051188	6	476	141300874669
				cellular macromolecule biosynthetic process	GO:0034645	18	217	143451053358
				macromolecule biosynthetic process	GO:0009059	18	215	155978786008
				cellular metabolic process	GO:0044237	51	146	178572216264
				cell communication	GO:0007154	5	542	1967721983
				drug metabolic process	GO:0017144	7	386	201841002282
				cellular process	GO:0009987	64	137	202317808947
				one-carbon metabolic process	GO:0006730	2	2169	275884639275
				tetrahydrofolate metabolic process	GO:0046653	2	2169	275884639275
				glutathione metabolic process	GO:0006749	2	2169	275884639275
				cofactor catabolic process	GO:0051187	2	2169	275884639275
				coenzyme biosynthetic process	GO:0009108	5	465	396145691052
				cellular protein metabolic process	GO:0044267	27	168	462284987455
				pteridine-containing compound biosynthetic process	GO:0042559	2	1627	540630254649
				cellular homeostasis	GO:0019725	5	417	636659384311
				transmembrane transport	GO:0055085	10	241	822351287797
				cellular chemical homeostasis	GO:0055082	2	1302	882904856794
				L-methionine biosynthetic process	GO:0071265	2	1302	882904856794
				arginine metabolic process	GO:0006525	2	1302	882904856794
				lipid metabolic process	GO:0006629	9	232	149271404202
				regulation of cellular process	GO:0050794	11	201	204215614104
				homeostatic process	GO:0042592	5	313	209060600969
				chemical homeostasis	GO:0048878	2	723	293155188921
				tetrahydrofolate biosynthetic process	GO:0046654	1	3254	307305759565
				S-adenosylmethionine metabolic process	GO:0046500	1	3254	307305759565
				pyrimidine deoxyribonucleoside monophosphate biosynthetic process	GO:0009177	1	3254	307305759565
				isopentenyl diphosphate metabolic process	GO:0046490	1	3254	307305759565
				protein complex assembly	GO:0006461	1	3254	307305759565
				protein localization to endoplasmic reticulum exit site	GO:0070973	1	3254	307305759565
				'de novo' L-methionine biosynthetic process	GO:0071266	1	3254	307305759565
				isoleucyl-tRNA aminoacylation	GO:0006428	1	3254	307305759565
				cysteinyl-tRNA aminoacylation	GO:0006423	1	3254	307305759565
				aspartyl-tRNA aminoacylation	GO:0006422	1	3254	307305759565
				dTMP biosynthetic process	GO:0006231	1	3254	307305759565
				cellular glucose homeostasis	GO:0001678	1	3254	307305759565
				zinc ion homeostasis	GO:0055069	1	3254	307305759565
				S-adenosylmethionine biosynthetic process	GO:0006556	1	3254	307305759565
				sulfur compound catabolic process	GO:0044273	1	3254	307305759565
				thymidine biosynthetic process	GO:0046105	1	3254	307305759565
				pyrimidine deoxyribonucleoside monophosphate metabolic process	GO:0009176	1	3254	307305759565
				isopentenyl diphosphate biosynthetic process, mevalonate pathway	GO:0019287	1	3254	307305759565
				trypanothione biosynthetic process	GO:0019342	1	3254	307305759565
				deoxyribonucleoside monophosphate metabolic process	GO:0009162	1	3254	307305759565
				deoxyribonucleoside monophosphate biosynthetic process	GO:0009157	1	3254	307305759565
				glutathione derivative metabolic process	GO:1901685	1	3254	307305759565
				carbohydrate homeostasis	GO:0033500	1	3254	307305759565
				glucose homeostasis	GO:0042593	1	3254	307305759565
				trypanothione metabolic process	GO:0046206	1	3254	307305759565
				peptide catabolic process	GO:0043171	1	3254	307305759565
				glutathione derivative biosynthetic process	GO:1901687	1	3254	307305759565
				endoplasmic reticulum organization	GO:0007029	1	3254	307305759565
				cellular protein complex assembly	GO:0043623	1	3254	307305759565
				cellular zinc ion homeostasis	GO:0006882	1	3254	307305759565
				glutathione catabolic process	GO:0006751	1	3254	307305759565
				isopentenyl diphosphate biosynthetic process	GO:0009240	1	3254	307305759565
				dTMP metabolic process	GO:0046073	1	3254	307305759565
				thymidine metabolic process	GO:0046104	1	3254	307305759565
				mitotic nuclear division	GO:0007067	1	3254	307305759565
				tRNA aminoacylation	GO:0043039	3	424	321304436726
				tRNA aminoacylation for protein translation	GO:0006418	3	424	321304436726
				amino acid activation	GO:0043038	3	424	321304436726
				biological regulation	GO:0065007	21	148	421784038237
				oxidoreduction coenzyme metabolic process	GO:0006733	3	375	441357921125
				gene expression	GO:0010467	17	155	458087357789
				response to stimulus	GO:0050896	8	20	458612762455
		DOWNREGULATED	CELLULAR COMPONENT	glycosome	GO:0020015	8	48	227556377793
				peroxisome	GO:0005777	8	46	305042769943
				microbody	GO:0042579	8	46	305042769943
				proton-transporting ATP synthase complex, catalytic core F(1)	GO:0045261	2	2759	201566934523
				mitochondrial proton-transporting ATP synthase complex, catalytic core F(1)	GO:0000275	2	2759	201566934523
				mitochondrial proton-transporting ATP synthase complex	GO:0005753	3	1035	279342688502
				proton-transporting ATP synthase complex	GO:0045259	3	1035	279342688502
				proton-transporting two-sector ATPase complex, catalytic domain	GO:0033178	2	1254	104782698678
				cytosol	GO:0005829	4	452	113961395068
				cortical cytoskeleton	GO:0030863	2	115	124567311647
				external side of plasma membrane	GO:0009897	1	6899	144955546965
				subpellicular network	GO:0020038	1	6899	144955546965
				phosphopyruvate hydratase complex	GO:0000015	1	6899	144955546965
				proton-transporting two-sector ATPase complex	GO:0016469	3	575	148258234492
				inner mitochondrial membrane protein complex	GO:0098800	3	545	171600443147
				cell cortex part	GO:0044448	2	92	192697368286
				cytoplasmic part	GO:0044444	34	134	246738898383
				mitochondrial inner membrane	GO:0005743	3	47	253310703456
				organelle inner membrane	GO:0019866	3	47	253310703456
				pellicle	GO:0020039	1	3449	287837498247
				mitochondrial membrane part	GO:0044455	3	431	317545967984
				cell cortex	GO:0005938	2	657	364484366388
				cell division site part	GO:0032155	1	230	428675121534
				cleavage furrow	GO:0032154	1	230	428675121534
				cell division site	GO:0032153	1	230	428675121534
			MOLECULAR FUNCTION	catalytic activity	GO:0003824	49	215	33.6307
				molecular function	GO:0003674	65	145	28367.6
				magnesium ion binding	GO:0000287	5	1568	1.21549e+06
				hydrolase activity	GO:0016787	22	261	1.44683e+06
				ATPase activity	GO:0016887	8	536	105140639273
				pyrophosphatase activity	GO:0016462	12	342	157403915287
				hydrolase activity, acting on acid anhydrides, in phosphorus-containing anhydrides	GO:0016818	12	342	157403915287
				hydrolase activity, acting on acid anhydrides	GO:0016817	12	337	183787743212
				phosphoenolpyruvate carboxykinase activity	GO:0004611	2	6899	207359568439
				ion binding	GO:0043167	27	19	362541692874
				nucleoside-triphosphatase activity	GO:0017111	11	324	481849744358
				protein-lysine N-methyltransferase activity	GO:0016279	2	4599	616225167623
				lysine N-methyltransferase activity	GO:0016278	2	4599	616225167623
				histone-lysine N-methyltransferase activity	GO:0018024	2	4599	616225167623
				oxidoreductase activity	GO:0016491	10	314	115155724449
				nucleoside phosphate binding	GO:1901265	21	198	118115601429
				nucleotide binding	GO:0000166	21	198	118115601429
				ATPase activity, coupled	GO:0042623	5	605	130222927235
				DNA-dependent ATPase activity	GO:0008094	3	1294	143056326097
				binding	GO:0005488	44	143	147063235988
				endonuclease activity	GO:0004519	3	1217	171910470459
				small molecule binding	GO:0036094	21	191	188701405061
				proton-transporting ATP synthase activity, rotational mechanism	GO:0046933	2	2759	201566934523
				histone methyltransferase activity	GO:0042054	2	2759	201566934523
				catalytic activity, acting on DNA	GO:0140097	4	627	356603203894
				heterocyclic compound binding	GO:1901363	28	159	462356585779
				organic cyclic compound binding	GO:0097159	28	159	462356585779
				purine nucleotide binding	GO:0017076	18	189	502747426962
				protein methyltransferase activity	GO:0008276	2	1725	548670337014
				NADP binding	GO:0050661	2	1533	698837256196
				ATPase activity, coupled to transmembrane movement of ions, rotational mechanism	GO:0044769	2	1533	698837256196
				translation elongation factor activity	GO:0003746	2	1533	698837256196
				transferase activity, transferring pentosyl groups	GO:0016763	2	1533	698837256196
				ATP-dependent DNA helicase activity	GO:0004003	2	1533	698837256196
				metal ion binding	GO:0046872	10	242	75405739228
				cation binding	GO:0043169	10	238	848865836093
				purine ribonucleoside triphosphate binding	GO:0035639	17	181	969770148953
				transferase activity, transferring glycosyl groups	GO:0016757	3	668	98275826918
				N-methyltransferase activity	GO:0008170	2	1254	104782698678
				ligase activity	GO:0016874	4	46	107648472029
				purine ribonucleotide binding	GO:0032555	17	179	109190473542
				ribonucleotide binding	GO:0032553	17	176	12980543239
				carbohydrate derivative binding	GO:0097367	17	175	13352537266
				ATP binding	GO:0005524	15	184	136303444532
				anion binding	GO:0043168	18	171	141189001676
				1-pyrroline-5-carboxylate dehydrogenase activity	GO:0003842	1	6899	144955546965
				oxidoreductase activity, acting on CH or CH2 groups, disulfide as acceptor	GO:0016728	1	6899	144955546965
				S-methyl-5-thioadenosine phosphorylase activity	GO:0017061	1	6899	144955546965
				pyruvate, phosphate dikinase activity	GO:0050242	1	6899	144955546965
				purine-nucleoside phosphorylase activity	GO:0004731	1	6899	144955546965
				GMP reductase activity	GO:0003920	1	6899	144955546965
				ribonucleoside-diphosphate reductase activity, thioredoxin disulfide as acceptor	GO:0004748	1	6899	144955546965
				phosphoenolpyruvate carboxykinase (ATP) activity	GO:0004612	1	6899	144955546965
				oxidoreductase activity, acting on CH or CH2 groups	GO:0016725	1	6899	144955546965
				phosphogluconate dehydrogenase (decarboxylating) activity	GO:0004616	1	6899	144955546965
				oxidoreductase activity, acting on NAD(P)H, nitrogenous group as acceptor	GO:0016657	1	6899	144955546965
				demethylase activity	GO:0032451	1	6899	144955546965
				phosphopyruvate hydratase activity	GO:0004634	1	6899	144955546965
				xanthine phosphoribosyltransferase activity	GO:0000310	1	6899	144955546965
				DNA polymerase processivity factor activity	GO:0030337	1	6899	144955546965
				ribonucleoside-diphosphate reductase activity	GO:0061731	1	6899	144955546965
				asparagine-tRNA ligase activity	GO:0004816	1	6899	144955546965
				serine-tRNA ligase activity	GO:0004828	1	6899	144955546965
				sterol 14-demethylase activity	GO:0008398	1	6899	144955546965
				ATPase coupled ion transmembrane transporter activity	GO:0042625	2	1061	145845300177
				cation-transporting ATPase activity	GO:0019829	2	1061	145845300177
				active ion transmembrane transporter activity	GO:0022853	2	1061	145845300177
				DNA helicase activity	GO:0003678	2	1061	145845300177
				carboxy-lyase activity	GO:0016831	2	1061	145845300177
				adenyl ribonucleotide binding	GO:0032559	15	181	153819665741
				adenyl nucleotide binding	GO:0030554	15	181	158463161448
				lyase activity	GO:0016829	3	559	159687462174
				drug binding	GO:0008144	15	177	188673004911
				purine NTP-dependent helicase activity	GO:0070035	2	92	192697368286
				ATP-dependent helicase activity	GO:0008026	2	92	192697368286
				carbon-carbon lyase activity	GO:0016830	2	862	218181901955
				nuclease activity	GO:0004518	3	493	224119951334
				peptidase activity, acting on L-amino acid peptides	GO:0070011	5	303	241638916921
				peptidase activity	GO:0008233	5	29	284433060555
				hypoxanthine phosphoribosyltransferase activity	GO:0004422	1	3449	287837498247
				DNA topoisomerase type II (ATP-hydrolyzing) activity	GO:0003918	1	3449	287837498247
				phosphotransferase activity, paired acceptors	GO:0016781	1	3449	287837498247
				DNA topoisomerase II activity	GO:0061505	1	3449	287837498247
				alkali metal ion binding	GO:0031420	1	3449	287837498247
				IMP dehydrogenase activity	GO:0003938	1	3449	287837498247
				protein domain specific binding	GO:0019904	1	3449	287837498247
				potassium ion binding	GO:0030955	1	3449	287837498247
				pyruvate kinase activity	GO:0004743	1	3449	287837498247
				purine phosphoribosyltransferase activity	GO:0106130	1	3449	287837498247
				S-adenosylmethionine-dependent methyltransferase activity	GO:0008757	2	627	397236854624
				intramolecular oxidoreductase activity, transposing S-S bonds	GO:0016864	1	230	428675121534
				DNA ligase (ATP) activity	GO:0003910	1	230	428675121534
				protein disulfide isomerase activity	GO:0003756	1	230	428675121534
				DNA ligase activity	GO:0003909	1	230	428675121534
				phosphoglycerate kinase activity	GO:0004618	1	230	428675121534
				oxidoreductase activity, acting on paired donors, with incorporation or reduction of molecular oxygen, NAD(P)H as one donor, and incorporation of one atom of oxygen	GO:0016709	1	230	428675121534
				inorganic diphosphatase activity	GO:0004427	1	230	428675121534
				ligase activity, forming carbon-oxygen bonds	GO:0016875	2	60	431062807832
				aminoacyl-tRNA ligase activity	GO:0004812	2	60	431062807832
				calcium ion binding	GO:0005509	3	37	4690831862
			BIOLOGICAL PROCESS	small molecule metabolic process	GO:0044281	16	497	6907.78
				purine-containing compound biosynthetic process	GO:0072522	7	138	49202.2
				nucleobase-containing small molecule metabolic process	GO:0055086	9	757	217200
				purine nucleotide biosynthetic process	GO:0006164	6	138	341480
				purine-containing compound metabolic process	GO:0072521	7	1027	400495
				purine nucleoside triphosphate biosynthetic process	GO:0009145	5	1815	555249
				ATP biosynthetic process	GO:0006754	5	1815	555249
				purine ribonucleoside triphosphate biosynthetic process	GO:0009206	5	1815	555249
				ribonucleoside triphosphate biosynthetic process	GO:0009201	5	1725	731997
				nucleoside triphosphate biosynthetic process	GO:0009142	5	1725	731997
				organic cyclic compound catabolic process	GO:1901361	6	1217	738721
				heterocycle catabolic process	GO:0046700	6	1217	738721
				purine nucleoside monophosphate biosynthetic process	GO:0009127	5	1643	94993.1
				purine ribonucleoside monophosphate biosynthetic process	GO:0009168	5	1643	94993.1
				ribonucleoside monophosphate biosynthetic process	GO:0009156	5	1568	1.21549e+06
				nucleoside monophosphate biosynthetic process	GO:0009124	5	150	1.53564e+06
				purine nucleotide metabolic process	GO:0006163	6	101	2.27904e+06
				biological process	GO:0008150	51	153	2.91571e+06
				heterocycle metabolic process	GO:0046483	19	274	3.28984e+06
				purine nucleoside triphosphate metabolic process	GO:0009144	5	1278	3.5213e+06
				purine ribonucleotide biosynthetic process	GO:0009152	5	1278	3.5213e+06
				ATP metabolic process	GO:0046034	5	1278	3.5213e+06
				purine ribonucleoside triphosphate metabolic process	GO:0009205	5	1278	3.5213e+06
				ribose phosphate metabolic process	GO:0019693	6	92	3.94321e+06
				nucleotide metabolic process	GO:0009117	7	732	3.98083e+06
				carbohydrate derivative metabolic process	GO:1901135	8	613	3.98611e+06
				organic cyclic compound metabolic process	GO:1901360	19	27	4.15005e+06
				ribonucleoside triphosphate metabolic process	GO:0009199	5	1232	4.23861e+06
				nucleoside phosphate metabolic process	GO:0006753	7	721	4.39416e+06
				metabolic process	GO:0008152	38	176	4.50937e+06
				pyruvate metabolic process	GO:0006090	4	184	4.92703e+06
				purine ribonucleoside monophosphate metabolic process	GO:0009167	5	1189	5.06408e+06
				nucleoside triphosphate metabolic process	GO:0009141	5	1189	5.06408e+06
				ribose phosphate biosynthetic process	GO:0046390	5	1189	5.06408e+06
				ribonucleotide biosynthetic process	GO:0009260	5	1189	5.06408e+06
				nucleobase-containing compound catabolic process	GO:0034655	5	1189	5.06408e+06
				purine nucleoside monophosphate metabolic process	GO:0009126	5	1189	5.06408e+06
				nucleoside phosphate biosynthetic process	GO:1901293	6	881	5.0804e+06
				nucleotide biosynthetic process	GO:0009165	6	881	5.0804e+06
				nucleobase-containing compound metabolic process	GO:0006139	18	273	5.95738e+06
				ribonucleoside monophosphate metabolic process	GO:0009161	5	115	6.0086e+06
				nucleoside monophosphate metabolic process	GO:0009123	5	1113	7.0836e+06
				cellular aromatic compound metabolic process	GO:0006725	18	264	9.12292e+06
				cellular nitrogen compound catabolic process	GO:0044270	5	1045	9.6735e+06
				aromatic compound catabolic process	GO:0019439	5	1045	9.6735e+06
				cellular nitrogen compound metabolic process	GO:0034641	21	231	142611527543
				glucose metabolic process	GO:0006006	3	2587	155527117209
				purine ribonucleotide metabolic process	GO:0009150	5	932	169820523277
				ribonucleotide metabolic process	GO:0009259	5	884	219302914831
				nicotinamide nucleotide metabolic process	GO:0046496	4	120	292707201043
				pyridine nucleotide metabolic process	GO:0019362	4	120	292707201043
				oxidation-reduction process	GO:0055114	10	369	320700477081
				pyridine-containing compound metabolic process	GO:0072524	4	115	347412767333
				cellular catabolic process	GO:0044248	7	508	404008942797
				carbohydrate metabolic process	GO:0005975	6	591	476674112422
				oxidoreduction coenzyme metabolic process	GO:0006733	4	1061	478172041664
				organic substance catabolic process	GO:1901575	7	488	519731831782
				catabolic process	GO:0009056	7	473	622772181575
				nucleobase-containing compound biosynthetic process	GO:0034654	7	469	660516148194
				organic substance metabolic process	GO:0071704	31	171	712659669304
				ribonucleoside diphosphate metabolic process	GO:0009185	3	1592	753837472899
				nucleotide phosphorylation	GO:0046939	3	1592	753837472899
				hexose metabolic process	GO:0019318	3	1592	753837472899
				purine ribonucleoside diphosphate metabolic process	GO:0009179	3	1592	753837472899
				nucleoside diphosphate metabolic process	GO:0009132	3	1592	753837472899
				pyruvate biosynthetic process	GO:0042866	3	1592	753837472899
				ATP generation from ADP	GO:0006757	3	1592	753837472899
				ADP metabolic process	GO:0046031	3	1592	753837472899
				purine nucleoside diphosphate metabolic process	GO:0009135	3	1592	753837472899
				glycolytic process	GO:0006096	3	1592	753837472899
				nucleoside diphosphate phosphorylation	GO:0006165	3	1592	753837472899
				primary metabolic process	GO:0044238	30	171	9142895914
				DNA metabolic process	GO:0006259	7	435	103241620123
				organophosphate biosynthetic process	GO:0090407	6	511	104044195792
				aromatic compound biosynthetic process	GO:0019438	7	427	114720025247
				nucleotide catabolic process	GO:0009166	3	138	117451535092
				organic substance biosynthetic process	GO:1901576	15	237	121792350521
				gluconeogenesis	GO:0006094	2	3449	122086551513
				organophosphate metabolic process	GO:0019637	7	42	127180048501
				monosaccharide metabolic process	GO:0005996	3	1294	143056326097
				nucleoside phosphate catabolic process	GO:1901292	3	1294	143056326097
				drug metabolic process	GO:0017144	5	585	152242933054
				nitrogen compound metabolic process	GO:0006807	27	173	161659767178
				carboxylic acid metabolic process	GO:0019752	7	402	163005601647
				heterocycle biosynthetic process	GO:0018130	7	399	171032179924
				nicotinamide nucleotide biosynthetic process	GO:0019359	3	1217	171910470459
				pyridine nucleotide biosynthetic process	GO:0019363	3	1217	171910470459
				biosynthetic process	GO:0009058	15	229	175342101514
				carbohydrate derivative biosynthetic process	GO:1901137	5	565	17689318725
				oxoacid metabolic process	GO:0043436	7	393	18800859295
				organic acid metabolic process	GO:0006082	7	389	196974271034
				DNA catabolic process	GO:0006308	2	2759	201566934523
				hexose biosynthetic process	GO:0019319	2	2759	201566934523
				carbohydrate catabolic process	GO:0016052	3	115	20415527053
				pyridine-containing compound biosynthetic process	GO:0072525	3	115	20415527053
				monocarboxylic acid metabolic process	GO:0032787	4	726	207026841637
				organic cyclic compound biosynthetic process	GO:1901362	7	38	225878009405
				organonitrogen compound biosynthetic process	GO:1901566	11	267	236431188581
				organophosphate catabolic process	GO:0046434	3	1089	239924109554
				organonitrogen compound metabolic process	GO:1901564	20	191	254395113648
				monosaccharide biosynthetic process	GO:0046364	2	230	299514320821
				energy coupled proton transport, down electrochemical gradient	GO:0015985	2	230	299514320821
				ATP synthesis coupled proton transport	GO:0015986	2	230	299514320821
				cellular nitrogen compound biosynthetic process	GO:0044271	11	258	30997798979
				coenzyme metabolic process	GO:0006732	4	613	387150626075
				carbohydrate biosynthetic process	GO:0016051	2	1971	415390930697
				nucleobase-containing small molecule biosynthetic process	GO:0034404	3	862	475772342103
				small molecule biosynthetic process	GO:0044283	5	437	547715385139
				homeostatic process	GO:0042592	4	531	651851109149
				telomere maintenance	GO:0000723	2	1533	698837256196
				translational elongation	GO:0006414	2	1533	698837256196
				telomere organization	GO:0032200	2	1533	698837256196
				anatomical structure homeostasis	GO:0060249	2	1533	698837256196
				cellular biosynthetic process	GO:0044249	13	212	706110443443
				monocarboxylic acid biosynthetic process	GO:0072330	3	739	738809124761
				cellular metabolic process	GO:0044237	26	158	762501672493
				regulation of cell cycle	GO:0051726	3	714	815574582986
				cellular process	GO:0009987	32	145	969154244526
				cofactor metabolic process	GO:0051186	4	438	127293262432
				coenzyme biosynthetic process	GO:0009108	3	591	137310551451
				proline catabolic process to glutamate	GO:0010133	1	6899	144955546965
				seryl-tRNA aminoacylation	GO:0006434	1	6899	144955546965
				proline catabolic process	GO:0006562	1	6899	144955546965
				regulation of DNA metabolic process	GO:0051052	1	6899	144955546965
				regulation of DNA replication	GO:0006275	1	6899	144955546965
				membrane biogenesis	GO:0044091	1	6899	144955546965
				asparaginyl-tRNA aminoacylation	GO:0006421	1	6899	144955546965
				generation of precursor metabolites and energy	GO:0006091	3	559	159687462174
				glycosyl compound metabolic process	GO:1901657	2	986	168570406317
				nucleoside metabolic process	GO:0009116	2	986	168570406317
				cofactor biosynthetic process	GO:0051188	3	505	210257897464
				glutamate metabolic process	GO:0006536	1	3449	287837498247
				glutamine family amino acid catabolic process	GO:0009065	1	3449	287837498247
				passive evasion of immune response of other organism involved in symbiotic interaction	GO:0051809	1	3449	287837498247
				antigenic variation	GO:0020033	1	3449	287837498247
				biological regulation	GO:0065007	12	18	319753265126
				chromosome organization	GO:0051276	3	422	334818046554
				proteolysis	GO:0006508	5	272	362435153355
				carboxylic acid biosynthetic process	GO:0046394	3	398	389517589395
				organic acid biosynthetic process	GO:0016053	3	398	389517589395
				regulation of biological quality	GO:0065008	4	31	394394949344
				dicarboxylic acid metabolic process	GO:0043648	1	230	428675121534
				tRNA aminoacylation for protein translation	GO:0006418	2	60	431062807832
				tRNA aminoacylation	GO:0043039	2	60	431062807832
				amino acid activation	GO:0043038	2	60	431062807832
				regulation of cellular process	GO:0050794	6	233	433099727279
	L. infantum	UPREGULATED	CELLULAR COMPONENT	dynein complex	GO:0030286	10	1149	531.371
				microtubule associated complex	GO:0005875	10	952	417.394
				catalytic complex	GO:1902494	10	311	126129294063
				microtubule cytoskeleton	GO:0015630	12	268	156025956995
				cytoplasmic stress granule	GO:0010494	3	454	268634233233
				perinuclear region of cytoplasm	GO:0048471	1	3331	300235899636
				clathrin complex	GO:0071439	1	3331	300235899636
				perinuclear endoplasmic reticulum	GO:0097038	1	3331	300235899636
				perinuclear endoplasmic reticulum membrane	GO:1990578	1	3331	300235899636
				ribonucleoprotein granule	GO:0035770	3	434	302300322053
				cytoplasmic ribonucleoprotein granule	GO:0036464	3	434	302300322053
				cell periphery	GO:0071944	5	26	420545214174
			MOLECULAR FUNCTION	microtubule motor activity	GO:0003777	14	657	1402.79
				motor activity	GO:0003774	14	622	2947.67
				binding	GO:0005488	99	147	3250.16
				heterocyclic compound binding	GO:1901363	68	178	4160.82
				organic cyclic compound binding	GO:0097159	68	178	4160.82
				ATP binding	GO:0005524	39	212	21913.1
				adenyl ribonucleotide binding	GO:0032559	39	207	371796
				adenyl nucleotide binding	GO:0030554	39	207	402625
				drug binding	GO:0008144	39	203	619164
				protein kinase activity	GO:0004672	19	307	951171
				ion binding	GO:0043167	54	167	2.39944e+06
				catalytic activity, acting on a protein	GO:0140096	29	22	3.1203e+06
				ubiquitin-like protein transferase activity	GO:0019787	6	908	3.30197e+06
				ubiquitin-protein transferase activity	GO:0004842	6	908	3.30197e+06
				purine ribonucleoside triphosphate binding	GO:0035639	40	186	3.77477e+06
				ribonucleotide binding	GO:0032553	41	184	3.77587e+06
				phosphotransferase activity, alcohol group as acceptor	GO:0016773	20	269	4.00499e+06
				carbohydrate derivative binding	GO:0097367	41	183	415999
				purine ribonucleotide binding	GO:0032555	40	183	5.7543e+06
				purine nucleotide binding	GO:0017076	40	182	6.32938e+06
				kinase activity	GO:0016301	20	249	12003155307
				nucleoside phosphate binding	GO:1901265	42	172	150010947531
				nucleotide binding	GO:0000166	42	172	150010947531
				anion binding	GO:0043168	41	169	270109338103
				small molecule binding	GO:0036094	42	166	323348958262
				translation regulator activity	GO:0045182	2	3331	895169241735
				nucleic acid binding	GO:0003676	29	178	118892232326
				transferase activity, transferring phosphorus-containing groups	GO:0016772	21	194	227838619785
				transferase activity	GO:0016740	29	169	281386140833
				nucleoside-triphosphatase activity	GO:0017111	17	20	439287842882
				pyrophosphatase activity	GO:0016462	17	195	581662537691
				hydrolase activity, acting on acid anhydrides, in phosphorus-containing anhydrides	GO:0016818	17	195	581662537691
				calcium-dependent cysteine-type endopeptidase activity	GO:0004198	4	533	602686407148
				hydrolase activity, acting on acid anhydrides	GO:0016817	17	192	665878555203
				molecular function	GO:0003674	113	112	118034374135
				cysteine-type endopeptidase activity	GO:0004197	4	381	198036632862
				GMP binding	GO:0019002	1	3331	300235899636
				L-lysine transmembrane transporter activity	GO:0015189	1	3331	300235899636
				mRNA 3'-UTR binding	GO:0003730	1	3331	300235899636
				5'-3' exonuclease activity	GO:0008409	1	3331	300235899636
				calmodulin-dependent protein kinase activity	GO:0004683	1	3331	300235899636
				clathrin light chain binding	GO:0032051	1	3331	300235899636
				elongation factor-2 kinase activity	GO:0004686	1	3331	300235899636
				eukaryotic translation initiation factor 2alpha kinase activity	GO:0004694	1	3331	300235899636
				5'-3' exoribonuclease activity	GO:0004534	1	3331	300235899636
				protein serine/threonine kinase activity	GO:0004674	3	434	302300322053
			BIOLOGICAL PROCESS	microtubule-based movement	GO:0007018	14	518	32296.7
				movement of cell or subcellular component	GO:0006928	14	462	138061
				protein phosphorylation	GO:0006468	19	31	824648
				microtubule-based process	GO:0007017	14	395	905957
				phosphorylation	GO:0016310	19	264	8.19516e+06
				regulation of symbiosis, encompassing mutualism through parasitism	GO:0043903	4	1332	142041238728
				regulation of multi-organism process	GO:0043900	4	1332	142041238728
				modulation of development of symbiont involved in interaction with host	GO:0044145	4	1332	142041238728
				regulation of developmental process	GO:0050793	4	888	821042463597
				interspecies quorum sensing	GO:0052097	3	1427	848632304716
				quorum sensing involved in interaction with host	GO:0052106	3	1427	848632304716
				regulation of gene expression	GO:0010468	8	381	105913858493
				quorum sensing	GO:0009372	3	1249	132803396913
				multi-organism cellular process	GO:0044764	3	1249	132803396913
				minus-end-directed vesicle transport along microtubule	GO:0072382	2	222	263250049269
				vesicle cytoskeletal trafficking	GO:0099518	2	222	263250049269
				minus-end-directed organelle transport along microtubule	GO:0072385	2	222	263250049269
				vesicle transport along microtubule	GO:0047496	2	222	263250049269
				organelle transport along microtubule	GO:0072384	2	222	263250049269
				protein modification process	GO:0036211	20	193	303607397227
				cellular protein modification process	GO:0006464	20	193	303607397227
				regulation of macromolecule metabolic process	GO:0060255	8	31	397877975014
				establishment of vesicle localization	GO:0051650	2	1665	516132407108
				vesicle localization	GO:0051648	2	1665	516132407108
				regulation of metabolic process	GO:0019222	8	29	600377572144
				phosphate-containing compound metabolic process	GO:0006796	20	181	649998428547
				phosphorus metabolic process	GO:0006793	20	179	710201117395
				regulation of biological process	GO:0050789	14	205	796369482723
				establishment of organelle localization	GO:0051656	2	1332	843321686569
				regulation of primary metabolic process	GO:0080090	7	299	845121027398
				regulation of nitrogen compound metabolic process	GO:0051171	7	299	845121027398
				regulation of cellular metabolic process	GO:0031323	7	291	96710955266
				regulation of cellular macromolecule biosynthetic process	GO:2000112	5	362	115777577938
				mitotic spindle organization	GO:0007052	2	111	124019146523
				microtubule cytoskeleton organization involved in mitosis	GO:1902850	2	111	124019146523
				regulation of cellular biosynthetic process	GO:0031326	5	354	126509906982
				regulation of macromolecule biosynthetic process	GO:0010556	5	354	126509906982
				regulation of biosynthetic process	GO:0009889	5	354	126509906982
				regulation of RNA metabolic process	GO:0051252	5	34	149956962465
				mitotic cell cycle process	GO:1903047	3	555	155295228982
				macromolecule modification	GO:0043412	20	165	168395472721
				regulation of nucleobase-containing compound metabolic process	GO:0019219	5	327	176154305212
				posttranscriptional regulation of gene expression	GO:0010608	4	392	179481142908
				interaction with host	GO:0051701	3	526	180431901806
				biological regulation	GO:0065007	14	183	199023151924
				mitotic cell cycle	GO:0000278	3	50	207697047268
				symbiont process	GO:0044403	3	476	237097756929
				spindle organization	GO:0007051	2	74	280568258822
				clathrin coat assembly	GO:0048268	1	3331	300235899636
				regulation of translation in response to stress	GO:0043555	1	3331	300235899636
				lysine transport	GO:0015819	1	3331	300235899636
				regulation of eIF2 alpha phosphorylation by heme	GO:0010999	1	3331	300235899636
				regulation of translational initiation by eIF2 alpha phosphorylation	GO:0010998	1	3331	300235899636
				regulation of cellular response to stress	GO:0080135	1	3331	300235899636
				obsolete drug resistance	GO:0009315	1	3331	300235899636
				regulation of translational initiation in response to stress	GO:0043558	1	3331	300235899636
				negative regulation of macromolecule metabolic process	GO:0010605	3	416	338084016152
				negative regulation of metabolic process	GO:0009892	3	40	375967930983
				organelle localization	GO:0051640	2	555	485075674746
		DOWNREGULATED	CELLULAR COMPONENT	ribosome	GO:0005840	12	2289	9.26082e-05
				ribonucleoprotein complex	GO:1990904	12	1735	0.000275488
				intracellular non-membrane-bounded organelle	GO:0043232	12	644	386.399
				protein-containing complex	GO:0032991	12	643	394.299
				non-membrane-bounded organelle	GO:0043228	12	643	394.299
				cytoplasmic part	GO:0044444	12	294	3.035e+06
				cytoplasm	GO:0005737	14	207	124039284914
				intracellular organelle	GO:0043229	12	23	431088258522
				organelle	GO:0043226	12	212	105233626268
				intracellular part	GO:0044424	14	172	144273065969
				intracellular	GO:0005622	14	169	173261967826
				cell part	GO:0044464	14	164	252559728926
				cell	GO:0005623	14	164	252559728926
				cellular component	GO:0005575	14	149	854300429204
			MOLECULAR FUNCTION	structural constituent of ribosome	GO:0003735	12	2332	7.36503e-05
				structural molecule activity	GO:0005198	12	2169	0.000179467
				RNA binding	GO:0003723	4	601	349894523782
				protein complex binding	GO:0032403	1	15543	642396632103
				5S rRNA binding	GO:0008097	1	10362	962148627502
				nucleic acid binding	GO:0003676	5	287	231613346559
				ribosome binding	GO:0043022	1	3886	254655268509
				rRNA binding	GO:0019843	1	3109	317366462464
				ribonucleoprotein complex binding	GO:0043021	1	2826	348580626031
				protein-containing complex binding	GO:0044877	1	2072	472500525313
			BIOLOGICAL PROCESS	translation	GO:0006412	13	1656	0.000154737
				peptide biosynthetic process	GO:0043043	13	1643	0.00017238
				amide biosynthetic process	GO:0043604	13	1597	0.000249784
				peptide metabolic process	GO:0006518	13	1591	0.000263148
				cellular amide metabolic process	GO:0043603	13	1525	0.000460544
				cellular macromolecule biosynthetic process	GO:0034645	13	1113	0.0286589
				macromolecule biosynthetic process	GO:0009059	13	1107	0.0307915
				cellular nitrogen compound biosynthetic process	GO:0044271	13	1047	0.0638994
				organonitrogen compound biosynthetic process	GO:1901566	13	1034	0.0755735
				gene expression	GO:0010467	13	1003	0.112052
				cellular biosynthetic process	GO:0044249	13	74	5.74203
				organic substance biosynthetic process	GO:1901576	13	723	7.77775
				biosynthetic process	GO:0009058	13	70	11.7003
				cellular protein metabolic process	GO:0044267	13	639	3.77227
				cellular nitrogen compound metabolic process	GO:0034641	13	578	137.194
				protein metabolic process	GO:0019538	13	553	243.083
				cellular macromolecule metabolic process	GO:0044260	13	518	555.945
				organonitrogen compound metabolic process	GO:1901564	13	459	2572.51
				macromolecule metabolic process	GO:0043170	13	389	21149.9
				nitrogen compound metabolic process	GO:0006807	13	334	141681
				cellular metabolic process	GO:0044237	13	323	212097
				cellular process	GO:0009987	14	272	314098
				primary metabolic process	GO:0044238	13	298	564024
				organic substance metabolic process	GO:0071704	13	288	881105
				metabolic process	GO:0008152	13	245	6.29747e+06
				biological process	GO:0008150	14	189	399014870034
				positive regulation of translational elongation	GO:0045901	1	10362	962148627502
				cellular response to heat	GO:0034605	1	10362	962148627502
				response to heat	GO:0009408	1	10362	962148627502
				positive regulation of protein complex disassembly	GO:0043243	1	10362	962148627502
				translational frameshifting	GO:0006452	1	10362	962148627502
				positive regulation of translational termination	GO:0045905	1	10362	962148627502
				regulation of translational termination	GO:0006449	1	10362	962148627502
				positive regulation of translation	GO:0045727	1	7772	128093999458
				regulation of protein complex disassembly	GO:0043244	1	7772	128093999458
				positive regulation of cellular amide metabolic process	GO:0034250	1	7772	128093999458
				positive regulation of protein metabolic process	GO:0051247	1	6217	15987734138
				positive regulation of cellular protein metabolic process	GO:0032270	1	6217	15987734138
				regulation of translational elongation	GO:0006448	1	6217	15987734138
				positive regulation of cellular component organization	GO:0051130	1	5181	191565155865
				response to temperature stimulus	GO:0009266	1	4441	223157709582
				positive regulation of macromolecule biosynthetic process	GO:0010557	1	3109	317366462464
				positive regulation of biosynthetic process	GO:0009891	1	3109	317366462464
				positive regulation of cellular biosynthetic process	GO:0031328	1	3109	317366462464
				positive regulation of nitrogen compound metabolic process	GO:0051173	1	2826	348580626031
				positive regulation of cellular metabolic process	GO:0031325	1	2826	348580626031
				regulation of translation	GO:0006417	1	2391	410727402549
				regulation of cellular amide metabolic process	GO:0034248	1	2391	410727402549
	L. amazonensis	DOWNREGULATED	MOLECULAR FUNCTION	protein binding	GO:0005515	44	132	276267040957
				hydrolase activity	GO:0016787	42	148	526188815821
				catalytic activity, acting on a protein	GO:0140096	27	14	442936453506
				nucleoside-triphosphatase activity	GO:0017111	21	184	463888998893
				hydrolase activity, acting on acid anhydrides	GO:0016817	21	176	772724048968
				oxidoreductase activity	GO:0016491	16	168	281635038516
				peptidase activity	GO:0008233	13	202	115807590949
				endopeptidase activity	GO:0004175	11	289	130066714233
				motor activity	GO:0003774	10	305	142496277022
				cysteine-type endopeptidase activity	GO:0004197	9	557	2.12416e+06
				calcium ion binding	GO:0005509	9	332	133366495694
				microtubule motor activity	GO:0003777	8	254	126254387393
				calmodulin binding	GO:0005516	6	1373	118603
				nucleobase-containing compound transmembrane transporter activity	GO:0015932	4	763	133365874194
				carbohydrate derivative transmembrane transporter activity	GO:1901505	4	763	133365874194
				phosphorus-oxygen lyase activity	GO:0016849	3	981	253120618554
				FAD binding	GO:0071949	3	858	391990415
				nucleoside transmembrane transporter activity	GO:0005337	2	915	174262688135
				intramolecular oxidoreductase activity, interconverting aldoses and ketoses	GO:0016861	2	915	174262688135
				aspartate-ammonia ligase activity	GO:0004071	1	2288	437037037038
				glycerol-3-phosphate dehydrogenase [NAD+] activity	GO:0004367	1	2288	437037037038
				methylenetetrahydrofolate reductase (NAD(P)H) activity	GO:0004489	1	2288	437037037038
				sedoheptulose-7-phosphate:D-glyceraldehyde-3-phosphate glyceronetransferase activity	GO:0004801	1	2288	437037037038
				alkylglycerone-phosphate synthase activity	GO:0008609	1	2288	437037037038
				four-way junction helicase activity	GO:0009378	1	2288	437037037038
				porin activity	GO:0015288	1	2288	437037037038
				wide pore channel activity	GO:0022829	1	2288	437037037038
			CELLULAR COMPONENT	cilium	GO:0005929	77	198	36.49
				cell projection	GO:0042995	77	198	36.49
				plasma membrane bounded cell projection	GO:0120025	77	198	36.49
				cytoplasmic region	GO:0099568	66	227	2.64529
				non-membrane-bounded organelle	GO:0043228	60	176	374973
				intracellular non-membrane-bounded organelle	GO:0043232	60	176	374973
				cytoskeletal part	GO:0044430	59	344	2.56635e-07
				cytoskeleton	GO:0005856	59	338	6.20573e-07
				axoneme	GO:0005930	50	558	3.97276e-14
				integral component of membrane	GO:0016021	16	185	123709227012
				intrinsic component of membrane	GO:0031224	16	184	129399467887
				glycerol-3-phosphate dehydrogenase complex	GO:0009331	1	2288	437037037038
				intraciliary transport particle B	GO:0030992	1	2288	437037037038
				pore complex	GO:0046930	1	2288	437037037038
			BIOLOGICAL PROCESS	microtubule-based process	GO:0007017	14	265	731408685223
				proteolysis	GO:0006508	14	204	833466649437
				oxidation-reduction process	GO:0055114	14	17	347871548785
				cilium-dependent cell motility	GO:0060285	9	557	2.12416e+06
				cell motility	GO:0048870	9	515	4.1618e+06
				localization of cell	GO:0051674	9	515	4.1618e+06
				locomotion	GO:0040011	9	49	628620
				cell projection organization	GO:0030030	5	254	450196099636
				cilium organization	GO:0044782	5	254	450196099636
				plasma membrane bounded cell projection organization	GO:0120036	5	254	450196099636
				intracellular signal transduction	GO:0035556	4	538	53961738176
				signaling	GO:0023052	4	295	443263132071
				microtubule bundle formation	GO:0001578	3	1144	149448856061
				axoneme assembly	GO:0035082	3	1144	149448856061
				cyclic nucleotide metabolic process	GO:0009187	3	981	253120618554
				cyclic nucleotide biosynthetic process	GO:0009190	3	981	253120618554
				carbohydrate derivative transport	GO:1901264	3	686	7870798118
				nucleobase-containing compound transport	GO:0015931	3	404	35603140637
				cilium movement	GO:0003341	2	1144	107646176247
				cilium movement involved in cell motility	GO:0060294	2	1144	107646176247
				nucleoside transport	GO:0015858	2	915	174262688135
				cell adhesion	GO:0007155	2	572	44742085339
				biological adhesion	GO:0022610	2	572	44742085339
				isocitrate metabolic process	GO:0006102	1	2288	437037037038
				peptidyl-arginine methylation, to symmetrical-dimethyl arginine	GO:0019918	1	2288	437037037038
				directional locomotion	GO:0033058	1	2288	437037037038
				forward locomotion	GO:0043056	1	2288	437037037038
				glycerol-3-phosphate catabolic process	GO:0046168	1	2288	437037037038
		UPREGULATED	MOLECULAR FUNCTION	heterocyclic compound binding	GO:1901363	95	146	1.56881e+06
				organic cyclic compound binding	GO:0097159	95	146	1.56881e+06
				ion binding	GO:0043167	69	133	4931440061
				nucleic acid binding	GO:0003676	51	172	5.43025e+06
				drug binding	GO:0008144	43	138	164664097821
				cation binding	GO:0043169	27	182	156556891271
				RNA binding	GO:0003723	26	178	268280107363
				metal ion binding	GO:0046872	25	172	494099083145
				mRNA binding	GO:0003729	14	224	35935209107
				DNA binding	GO:0003677	14	192	138505755583
				transition metal ion binding	GO:0046914	12	207	125879478511
				transporter activity	GO:0005215	11	179	427709766749
				ligase activity	GO:0016874	9	281	418350772186
				protein dimerization activity	GO:0046983	8	457	254429890501
				active transmembrane transporter activity	GO:0022804	7	292	913998677738
				protein heterodimerization activity	GO:0046982	6	444	179634701458
				catalytic activity, acting on DNA	GO:0140097	6	261	257396678531
				vitamin binding	GO:0019842	5	40	701104691677
				ligase activity, forming carbon-nitrogen bonds	GO:0016879	4	444	107247880013
				cis-trans isomerase activity	GO:0016859	4	421	130614841022
				peptidyl-prolyl cis-trans isomerase activity	GO:0003755	4	421	130614841022
				iron ion binding	GO:0005506	4	50	690160774168
				pyridoxal phosphate binding	GO:0030170	4	50	690160774168
				vitamin B6 binding	GO:0070279	4	50	690160774168
				N-methyltransferase activity	GO:0008170	3	545	151212221421
				divalent inorganic cation transmembrane transporter activity	GO:0072509	3	200	123683244895
				transition metal ion transmembrane transporter activity	GO:0046915	3	200	123683244895
				antiporter activity	GO:0015297	3	120	114685951889
				ubiquitin protein ligase binding	GO:0031625	3	75	573859007443
				secondary active transmembrane transporter activity	GO:0015291	3	60	114133429133
				histone-lysine N-methyltransferase activity	GO:0018024	2	1333	722623973347
				iron ion transmembrane transporter activity	GO:0005381	2	200	249120207443
				DNA primase activity	GO:0003896	2	80	225289320431
				5'-3' exoribonuclease activity	GO:0004534	1	200	499999999998
				single-stranded DNA-dependent ATPase activity	GO:0043142	1	200	499999999998
				arginase activity	GO:0004053	1	200	499999999998
				acetyl-CoA carboxylase activity	GO:0003989	1	200	499999999998
				alpha-glucosidase activity	GO:0090599	1	200	499999999998
				double-stranded DNA-dependent ATPase activity	GO:0033676	1	200	499999999998
				structure-specific DNA binding	GO:0043566	1	200	499999999998
				hydrolase activity, acting on carbon-nitrogen (but not peptide) bonds, in linear amidines	GO:0016813	1	200	499999999998
				mRNA (guanine-N7-)-methyltransferase activity	GO:0004482	1	200	499999999998
				proline dehydrogenase activity	GO:0004657	1	200	499999999998
				ribonucleoside-diphosphate reductase activity, thioredoxin disulfide as acceptor	GO:0004748	1	200	499999999998
				spermidine synthase activity	GO:0004766	1	200	499999999998
				leucine-tRNA ligase activity	GO:0004823	1	200	499999999998
				hydroxymethylglutaryl-CoA synthase activity	GO:0004421	1	200	499999999998
				glutamate-cysteine ligase activity	GO:0004357	1	200	499999999998
				5'-3' exonuclease activity	GO:0008409	1	200	499999999998
				guanine deaminase activity	GO:0008892	1	200	499999999998
				hydrogen-translocating pyrophosphatase activity	GO:0009678	1	200	499999999998
				glutamate-ammonia ligase activity	GO:0004356	1	200	499999999998
				farnesyltranstransferase activity	GO:0004311	1	200	499999999998
				biotin carboxylase activity	GO:0004075	1	200	499999999998
				glucosidase activity	GO:0015926	1	200	499999999998
				oxidoreductase activity, acting on CH or CH2 groups	GO:0016725	1	200	499999999998
				ligase activity, forming carbon-carbon bonds	GO:0016885	1	200	499999999998
				recombinase activity	GO:0000150	1	200	499999999998
			CELLULAR COMPONENT	non-membrane-bounded organelle	GO:0043228	57	146	143265289698
				chromosome	GO:0005694	22	53	4.52692
				microtubule cytoskeleton	GO:0015630	20	188	454405045526
				chromosomal part	GO:0044427	19	514	181.662
				ciliary transition zone	GO:0035869	10	444	5.56121e+06
				cell periphery	GO:0071944	9	269	570006752149
				DNA packaging complex	GO:0044815	7	538	209217685723
				plasma membrane	GO:0005886	7	292	913998677738
				protein-DNA complex	GO:0032993	7	389	172776488414
				spindle pole	GO:0000922	3	60	114133429133
				chromosome passenger complex	GO:0032133	2	80	225289320431
				acetyl-CoA carboxylase complex	GO:0009317	1	200	499999999998
				biotin carboxylase complex	GO:0009343	1	200	499999999998
				DNA polymerase processivity factor complex	GO:0044796	1	200	499999999998
				nuclear cyclin-dependent protein kinase holoenzyme complex	GO:0019908	1	200	499999999998
				PCNA complex	GO:0043626	1	200	499999999998
				Y-shaped link	GO:0097537	1	200	499999999998
			BIOLOGICAL PROCESS	cellular process	GO:0009987	114	14	1.02706e+06
				organic substance metabolic process	GO:0071704	89	129	323781293739
				macromolecule metabolic process	GO:0043170	63	122	472491871874
				cellular macromolecule metabolic process	GO:0044260	54	145	249799334313
				organonitrogen compound metabolic process	GO:1901564	52	127	374972090029
				cellular nitrogen compound metabolic process	GO:0034641	45	128	455949662328
				nucleic acid metabolic process	GO:0090304	27	141	417546511797
				cellular component organization or biogenesis	GO:0071840	22	177	61717028385
				organelle organization	GO:0006996	18	214	167466298874
				carboxylic acid metabolic process	GO:0019752	15	234	166148328542
				organic acid metabolic process	GO:0006082	15	227	226214643925
				response to stimulus	GO:0050896	15	21	489881599213
				transmembrane transport	GO:0055085	13	178	300392493523
				DNA metabolic process	GO:0006259	13	22	569490758142
				cell cycle	GO:0007049	12	444	995828
				chromosome segregation	GO:0007059	11	88	952.553
				ion transport	GO:0006811	9	194	417766667733
				microtubule cytoskeleton organization	GO:0000226	8	593	3.40422e+06
				mitotic cell cycle	GO:0000278	8	533	7.87082e+06
				cytoskeleton organization	GO:0007010	8	457	254429890501
				cation transport	GO:0006812	8	254	124779459832
				peptidyl-amino acid modification	GO:0018193	7	40	145270497288
				DNA replication	GO:0006260	6	293	151961097784
				organelle assembly	GO:0070925	6	24	370380681714
				protein peptidyl-prolyl isomerization	GO:0000413	4	471	86762965993
				organelle fission	GO:0048285	4	444	107247880013
				regulation of cell cycle	GO:0051726	4	286	486159680034
				developmental process	GO:0032502	4	100	364787251243
				cytoskeleton-dependent cytokinesis	GO:0061640	3	375	426878429824
				anatomical structure development	GO:0048856	3	120	114685951889
				divalent metal ion transport	GO:0070838	3	120	114685951889
				divalent inorganic cation transport	GO:0072511	3	120	114685951889
				glutamine family amino acid metabolic process	GO:0009064	3	50	194285422283
				antibiotic metabolic process	GO:0016999	3	40	359779238749
				cellular metal ion homeostasis	GO:0006875	2	1333	722623973347
				response to temperature stimulus	GO:0009266	2	667	326888843907
				response to biotic stimulus	GO:0009607	2	667	326888843907
				mitotic nuclear division	GO:0140014	2	667	326888843907
				iron ion transport	GO:0006826	2	571	442750725405
				ferrous iron transport	GO:0015684	2	200	249120207443
				histone phosphorylation	GO:0016572	2	200	249120207443
				peptidyl-serine phosphorylation	GO:0018105	2	200	249120207443
				peptidyl-serine modification	GO:0018209	2	200	249120207443
				cellular divalent inorganic cation homeostasis	GO:0072503	2	200	249120207443
				cellular ion homeostasis	GO:0006873	2	100	139761030334
				arginine metabolic process	GO:0006525	2	80	225289320431
				evasion or tolerance of immune response of other organism involved in symbiotic interaction	GO:0051805	2	80	225289320431
				maturation of SSU-rRNA from tricistronic rRNA transcript (SSU-rRNA, 5.8S rRNA, LSU-rRNA)	GO:0000462	1	200	499999999998
				age-dependent response to oxidative stress	GO:0001306	1	200	499999999998
				regulation of cell growth	GO:0001558	1	200	499999999998
				regulation of cytokine production	GO:0001817	1	200	499999999998
				disaccharide metabolic process	GO:0005984	1	200	499999999998
				sucrose metabolic process	GO:0005985	1	200	499999999998
				purine nucleobase metabolic process	GO:0006144	1	200	499999999998
				leucyl-tRNA aminoacylation	GO:0006429	1	200	499999999998
				negative regulation of protein kinase activity	GO:0006469	1	200	499999999998
				glutamine biosynthetic process	GO:0006542	1	200	499999999998
				sphingomyelin biosynthetic process	GO:0006686	1	200	499999999998
				ergosterol biosynthetic process	GO:0006696	1	200	499999999998
				cellular calcium ion homeostasis	GO:0006874	1	200	499999999998
				cellular zinc ion homeostasis	GO:0006882	1	200	499999999998
				regulation of pH	GO:0006885	1	200	499999999998
				aging	GO:0007568	1	200	499999999998
				oligosaccharide metabolic process	GO:0009311	1	200	499999999998
				oligosaccharide catabolic process	GO:0009313	1	200	499999999998
				heme transport	GO:0015886	1	200	499999999998
				replication fork processing	GO:0031297	1	200	499999999998
				TOR signaling	GO:0031929	1	200	499999999998
				nuclear DNA replication	GO:0033260	1	200	499999999998
				obsolete regulation of S phase	GO:0033261	1	200	499999999998
				TORC2 signaling	GO:0038203	1	200	499999999998
				DNA-dependent DNA replication maintenance of fidelity	GO:0045005	1	200	499999999998
				heme O biosynthetic process	GO:0048034	1	200	499999999998
				cofactor transport	GO:0051181	1	200	499999999998
				negative regulation of transferase activity	GO:0051348	1	200	499999999998
				intracellular pH reduction	GO:0051452	1	200	499999999998
				ferrous iron import	GO:0070627	1	200	499999999998
				iron ion import	GO:0097286	1	200	499999999998
				iron coordination entity transport	GO:1901678	1	200	499999999998
				glutathione derivative metabolic process	GO:1901685	1	200	499999999998
				glutathione derivative biosynthetic process	GO:1901687	1	200	499999999998
				cell cycle DNA replication maintenance of fidelity	GO:1902298	1	200	499999999998
				regulation of reactive oxygen species biosynthetic process	GO:1903426	1	200	499999999998
				mitotic recombination-dependent replication fork processing	GO:1990426	1	200	499999999998
				mitotic DNA replication maintenance of fidelity	GO:1990505	1	200	499999999998
	L. panamensis	DOWNREGULATED	MOLECULAR FUNCTION	oxidoreductase activity	GO:0016491	11	192	264142844961
				cofactor binding	GO:0048037	8	228	22878669764
				coenzyme binding	GO:0050662	6	247	330875498908
				cysteine-type peptidase activity	GO:0008234	5	389	846332960088
				motor activity	GO:0003774	5	273	346008584218
				endopeptidase activity	GO:0004175	5	265	388024744276
				lyase activity	GO:0016829	4	438	121720535627
				cysteine-type endopeptidase activity	GO:0004197	4	56	498584934287
				electron transfer activity	GO:0009055	3	375	441645332183
				carbon-carbon lyase activity	GO:0016830	3	75	653977827621
				peroxiredoxin activity	GO:0051920	2	2333	237819607785
				calmodulin binding	GO:0005516	2	1167	112407906947
				ligase activity, forming carbon-sulfur bonds	GO:0016877	2	636	375602184694
				acid-thiol ligase activity	GO:0016878	2	350	807796997105
				AMP binding	GO:0016208	2	350	807796997105
				transferase activity, transferring aldehyde or ketonic groups	GO:0016744	2	350	807796997105
				nucleoside transmembrane transporter activity	GO:0005337	2	140	763533321622
				carbohydrate derivative transmembrane transporter activity	GO:1901505	2	100	154461590113
				nucleobase-containing compound transmembrane transporter activity	GO:0015932	2	100	154461590113
				oxidoreductase activity, acting on peroxide as acceptor	GO:0016684	2	70	313046916386
				1-pyrroline-5-carboxylate dehydrogenase activity	GO:0003842	1	350	285714285716
				cAMP-dependent protein kinase regulator activity	GO:0008603	1	350	285714285716
				carbohydrate phosphatase activity	GO:0019203	1	350	285714285716
				fructose 1,6-bisphosphate 1-phosphatase activity	GO:0042132	1	350	285714285716
				fructose-bisphosphate aldolase activity	GO:0004332	1	350	285714285716
				leucine-tRNA ligase activity	GO:0004823	1	350	285714285716
				methionine adenosyltransferase activity	GO:0004478	1	350	285714285716
				orotate phosphoribosyltransferase activity	GO:0004588	1	350	285714285716
				orotidine-5'-phosphate decarboxylase activity	GO:0004590	1	350	285714285716
				phosphoenolpyruvate carboxykinase (ATP) activity	GO:0004612	1	350	285714285716
				phosphopyruvate hydratase activity	GO:0004634	1	350	285714285716
				transketolase activity	GO:0004802	1	350	285714285716
			CELLULAR COMPONENT	cell part	GO:0044464	22	143	466357909144
				catalytic complex	GO:1902494	5	273	346008584218
				cytoskeletal part	GO:0044430	4	412	150322054598
				cytoskeleton	GO:0005856	4	412	150322054598
				motile cilium	GO:0031514	2	875	202149620915
				cell projection	GO:0042995	2	636	375602184694
				chromatin	GO:0000785	2	636	375602184694
				cilium	GO:0005929	2	636	375602184694
				plasma membrane bounded cell projection	GO:0120025	2	636	375602184694
				protein-DNA complex	GO:0032993	2	636	375602184694
				DNA packaging complex	GO:0044815	2	583	442482714002
				cAMP-dependent protein kinase complex	GO:0005952	1	350	285714285716
				phosphopyruvate hydratase complex	GO:0000015	1	350	285714285716
				proteasome accessory complex	GO:0022624	1	350	285714285716
				proteasome activator complex	GO:0008537	1	350	285714285716
			BIOLOGICAL PROCESS	oxidation-reduction process	GO:0055114	11	22	101940269312
				small molecule metabolic process	GO:0044281	10	202	242083449434
				carbohydrate metabolic process	GO:0005975	7	462	653066451185
				organic acid metabolic process	GO:0006082	7	243	239994121602
				coenzyme metabolic process	GO:0006732	6	538	70511570741
				drug metabolic process	GO:0017144	6	477	135988006182
				cofactor metabolic process	GO:0051186	6	396	359752016779
				carbohydrate derivative metabolic process	GO:1901135	6	368	518899994194
				nucleobase-containing small molecule metabolic process	GO:0055086	6	328	913685066527
				organophosphate metabolic process	GO:0019637	6	25	314547643011
				ribose phosphate metabolic process	GO:0019693	5	53	215275055639
				ribose phosphate biosynthetic process	GO:0046390	4	609	364581367289
				monocarboxylic acid metabolic process	GO:0032787	4	583	42804876567
				purine-containing compound biosynthetic process	GO:0072522	4	538	57653107334
				purine-containing compound metabolic process	GO:0072521	4	424	135540263912
				cellular homeostasis	GO:0019725	4	389	182852033123
				antibiotic metabolic process	GO:0016999	3	875	411995381546
				pyridine-containing compound metabolic process	GO:0072524	3	583	134981598573
				generation of precursor metabolites and energy	GO:0006091	3	477	234648118921
				sulfur compound metabolic process	GO:0006790	3	457	26437661625
				heterocycle catabolic process	GO:0046700	3	438	296029721918
				organic cyclic compound catabolic process	GO:1901361	3	438	296029721918
				purine nucleoside bisphosphate biosynthetic process	GO:0034033	2	1167	112407906947
				nucleoside bisphosphate metabolic process	GO:0033865	2	875	202149620915
				nucleoside diphosphate metabolic process	GO:0009132	2	875	202149620915
				nucleotide phosphorylation	GO:0046939	2	875	202149620915
				pyruvate biosynthetic process	GO:0042866	2	875	202149620915
				carbohydrate catabolic process	GO:0016052	2	778	255122800628
				organophosphate catabolic process	GO:0046434	2	636	375602184694
				acetate metabolic process	GO:0006083	2	350	807796997105
				acetyl-CoA biosynthetic process from acetate	GO:0019427	2	350	807796997105
				thioester metabolic process	GO:0035383	2	175	46678785014
				nucleoside transport	GO:0015858	2	140	763533321622
				carbohydrate derivative transport	GO:1901264	2	100	154461590113
				nucleobase-containing compound transport	GO:0015931	2	100	154461590113
				nucleoside phosphate catabolic process	GO:1901292	2	70	313046916386
				pyruvate metabolic process	GO:0006090	2	70	313046916386
				leucyl-tRNA aminoacylation	GO:0006429	1	350	285714285716
				proline catabolic process	GO:0006562	1	350	285714285716
				proline catabolic process to glutamate	GO:0010133	1	350	285714285716
				S-adenosylmethionine biosynthetic process	GO:0006556	1	350	285714285716
				S-adenosylmethionine metabolic process	GO:0046500	1	350	285714285716
		UPREGULATED	MOLECULAR FUNCTION	ion binding	GO:0043167	17	153	289905295706
				metal ion binding	GO:0046872	8	264	880565195909
				cation binding	GO:0043169	8	259	984606342625
				transition metal ion binding	GO:0046914	4	326	325284825103
				peptidase activity	GO:0008233	4	29	468992176847
				methyltransferase activity	GO:0008168	3	395	390195538425
				transferase activity, transferring one-carbon groups	GO:0016741	3	372	453432618917
				aminopeptidase activity	GO:0004177	2	1557	683151753031
				oxidoreductase activity, acting on paired donors, with incorporation or reduction of molecular oxygen	GO:0016705	2	1557	683151753031
				exopeptidase activity	GO:0008238	2	816	242395671059
				helicase activity	GO:0004386	2	612	414614841473
				tripeptidase activity	GO:0034701	1	8566	116743471583
				sphingolipid delta-4 desaturase activity	GO:0042284	1	8566	116743471583
				tripeptide aminopeptidase activity	GO:0045148	1	8566	116743471583
				DNA ligase activity	GO:0003909	1	2855	346262767972
				histone-lysine N-methyltransferase activity	GO:0018024	1	2855	346262767972
				ribose phosphate diphosphokinase activity	GO:0004749	1	2141	45906781558
				tRNA dihydrouridine synthase activity	GO:0017150	1	2141	45906781558
			CELLULAR COMPONENT	cell projection part	GO:0044463	1	2855	346262767972
				ciliary transition zone	GO:0035869	1	8566	116743471583
				plasma membrane bounded cell projection part	GO:0120038	1	2855	346262767972
			BIOLOGICAL PROCESS	ncRNA metabolic process	GO:0034660	4	535	607850886788
				RNA processing	GO:0006396	4	445	116177598401
				cellular component biogenesis	GO:0044085	3	408	360415213409
				sphingolipid metabolic process	GO:0006665	1	8566	116743471583
				regulation of cell cycle process	GO:0010564	1	8566	116743471583
				regulation of microtubule-based process	GO:0032886	1	8566	116743471583
				negative regulation of cellular component organization	GO:0051129	1	8566	116743471583
				regulation of microtubule cytoskeleton organization	GO:0070507	1	8566	116743471583
				cell projection assembly	GO:0030031	1	4283	232159497423
				plasma membrane bounded cell projection assembly	GO:0120031	1	4283	232159497423
				cell projection organization	GO:0030030	1	2855	346262767972
				regulation of organelle organization	GO:0033043	1	2855	346262767972
				regulation of cellular component organization	GO:0051128	1	2855	346262767972
				plasma membrane bounded cell projection organization	GO:0120036	1	2855	346262767972
