# Supplementary material for: Comparative analysis of the transcriptional responses of five Leishmania species to trivalent antimony
Source: Parasit Vectors. 2021 Aug 21;14:419. doi: 10.1186/s13071-021-04915-y (PMC8380399; doi:10.1186/s13071-021-04915-y)
Supplement: Supplementary file 5 — Additional file 5: Table S5. Metabolic pathways and differentially expressed genes involved among Leishmania species. [file 13071_2021_4915_MOESM5_ESM.xlsx]

## Sheet: Hoja1
	PATHWAY ID	PATHWAY NAME	EC NUMBER	DESCRIPTION	GENES	SPECIE	DEG
	ko00010	Glycolysis / Gluconeogenesis (1)**	[EC:4.1.2.13]	fructose-bisphosphate aldolase, class I	LmxM.23.1270	L. amazonensis	UP
					LPMP_351290	L. panamensis	DOWN
			[EC:3.1.3.11]	fructose-1,6-bisphosphatase I	LbrM.04.2.001170	L. braziliensis	UP
					LPMP_041110	L. panamensis	DOWN
			[EC:1.2.1.3]	aldehyde dehydrogenase (NAD+)	LmxM.25.1120	L. amazonensis	DOWN
					LPMP_251150	L. panamensis	DOWN
			[EC:1.2.1.12]	glyceraldehyde 3-phosphate dehydrogenase	LbrM.34.2.004710	L. braziliensis	DOWN
					LdBPK_303000.1	L. donovani	DOWN
			[EC:2.7.1.40]	pyruvate kinase	LdBPK_055450.1	L. donovani	DOWN
			[EC:1.8.1.4]	dihydrolipoamide dehydrogenase	LdBPK_291950.1	L. donovani	UP
			[EC:2.7.1.1]	hexokinase	LbrM.21.2.207050	L. braziliensis	UP
					LdBPK_210300.1	L. donovani	UP
			[EC:2.7.1.11]	6-phosphofructokinase 1	LdBPK_292620.1	L. donovani	UP
			[EC:2.7.2.3]	phosphoglycerate kinase	LdBPK_200110.1	L. donovani	DOWN
			[EC:2.7.9.1]	pyruvate, orthophosphate dikinase	LbrM.11.2.000800	L. braziliensis	UP
					LdBPK_111000.1	L. donovani	DOWN
			[EC:4.1.1.49]	phosphoenolpyruvate carboxykinase (ATP)	LdBPK_072500.1	L. donovani	DOWN
					LPMP_271790	L. panamensis	DOWN
			[EC:4.2.1.11]	enolase	LdBPK_141240.1	L. donovani	DOWN
					LPMP_141140	L. panamensis	DOWN
			[EC:5.1.3.3]	aldose 1-epimerase	LPMP_230470	L. panamensis	DOWN
			[EC:5.3.1.1]	triosephosphate isomerase (TIM)	LmxM.24.0850	L. amazonensis	DOWN
			[EC:6.2.1.1]	acetyl-CoA synthetase	LmxM.18.0620	L. amazonensis	UP
					LbrM.23.2.000580	L. braziliensis	UP
					LPMP_230860	L. panamensis	DOWN
					LPMP_230580	L. panamensis	DOWN
	ko00020	Citrate cycle (TCA cycle)	[EC:1.1.1.42]	isocitrate dehydrogenase	LmxM.10.0290	L. amazonensis	DOWN
			[EC:4.2.1.2]	fumarate hydratase, class I	LmxM.08_29.1960	L. amazonensis	DOWN
					LdBPK_292080.1	L. donovani	UP
			[EC:1.1.1.37]	malate dehydrogenase	LmxM.19.0710	L. amazonensis	DOWN
			EC:1.2.4.2	2-oxoglutarate dehydrogenase E1 component	LmxM.24.0760	L. amazonensis	UP
					LbrM.27.2.000960	L. braziliensis	DOWN
			[EC:1.8.1.4]	dihydrolipoamide dehydrogenase	LdBPK_291950.1	L. donovani	UP
			[EC:4.1.1.49]	phosphoenolpyruvate carboxykinase (ATP)	LdBPK_072500.1	L. donovani	DOWN
					LPMP_271790	L. panamensis	DOWN
			[EC:4.2.1.3]	aconitate hydratase	LdBPK_180510.1	L. donovani	UP
					LINF_180010100	L. infantum	UP
	ko00030	Pentose phosphate pathway (2)**	[EC:2.2.1.2]	transaldolase	LmxM.16.0760	L. amazonensis	DOWN
					LPMP_160730	L. panamensis	DOWN
			[EC:2.7.6.1]	ribose-phosphate pyrophosphokinase	LPMP_332030	L. panamensis	UP
			[EC:4.1.2.13]	fructose-bisphosphate aldolase, class I	LmxM.23.1270	L. amazonensis	UP
					LPMP_351290	L. panamensis	DOWN
			[EC:1.1.1.441.1.1.343]	6-phosphogluconate dehydrogenase	LdBPK_353390.1	L. donovani	DOWN
			[EC:2.2.1.1]	transketolase	LPMP_242040	L. panamensis	DOWN
			[EC:2.7.1.11]	6-phosphofructokinase 1	LdBPK_292620.1	L. donovani	UP
			[EC:5.1.3.1]	ribulose-phosphate 3-epimerase	LINF_350042200	L. infantum	UP
					LPMP_343550	L. panamensis	DOWN
			[EC:3.1.3.11]	fructose-1,6-bisphosphatase I	LbrM.04.2.001170	L. braziliensis	UP
					LPMP_041110	L. panamensis	DOWN
	ko00040	Pentose and glucuronate interconversions	[EC:5.1.3.1]	ribulose-phosphate 3-epimerase	LINF_350042200	L. infantum	UP
					LPMP_343550	L. panamensis	DOWN
	ko00051	Fructose and mannose metabolism (3)**	[EC:2.7.1.1]	hexokinase	LbrM.21.2.207050	L. braziliensis	UP
					LdBPK_210300.1	L. donovani	UP
			[EC:2.7.1.282.7.1.294.6.1.15]	triose/dihydroxyacetone kinase / FAD-AMP lyase (cyclizing)	LmxM.10.0420	L. amazonensis	DOWN
					LbrM.10.2.000420	L. braziliensis	DOWN
			[EC:4.1.2.13]	fructose-bisphosphate aldolase, class I	LmxM.23.1270	L. amazonensis	UP
					LPMP_351290	L. panamensis	DOWN
			[EC:2.7.1.11]	6-phosphofructokinase 1	LdBPK_292620.1	L. donovani	UP
			[EC:2.7.7.13]	mannose-1-phosphate guanylyltransferase	LbrM.23.2.000120	L. braziliensis	UP
					LPMP_230120	L. panamensis	DOWN
			[EC:5.3.1.1]	triosephosphate isomerase (TIM)	LmxM.24.0850	L. amazonensis	DOWN
			[EC:3.1.3.11]	fructose-1,6-bisphosphatase I	LbrM.04.2.001170	L. braziliensis	UP
					LPMP_041110	L. panamensis	DOWN
	ko00052	Galactose metabolism	[EC:2.7.1.1]	hexokinase	LbrM.21.2.207050	L. braziliensis	UP
					LdBPK_210300.1	L. donovani	UP
			[EC:2.7.1.11]	6-phosphofructokinase 1	LdBPK_292620.1	L. donovani	UP
			[EC:5.1.3.3]	aldose 1-epimerase	LPMP_230470	L. panamensis	DOWN
	ko00053	Ascorbate and aldarate metabolism	[EC:1.11.1.11]	L-ascorbate peroxidase	LbrM.20.2.000150	L. braziliensis	DOWN
			[EC:1.2.1.3]	aldehyde dehydrogenase (NAD+)	LmxM.25.1120	L. amazonensis	DOWN
					LPMP_251150	L. panamensis	DOWN
	ko00061	Fatty acid biosynthesis	[EC:6.4.1.26.3.4.142.1.3.15]	acetyl-CoA carboxylase / biotin carboxylase 1	LmxM.30.2630	L. amazonensis	UP
					LbrM.31.2.003340	L. braziliensis	UP
			[EC:6.2.1.3]	long-chain acyl-CoA synthetase	LdBPK_010520.1	L. donovani	UP
					LPMP_010520	L. panamensis	DOWN
					LPMP_010480	L. panamensis	DOWN
			[EC:4.2.1.134]	very-long-chain (3R)-3-hydroxyacyl-CoA dehydratase	LdBPK_050280.1	L. donovani	DOWN
			[EC:4.2.1.17]	enoyl-CoA hydratase	LmxM.08_29.0867	L. amazonensis	UP
			[EC:2.3.1.199]	elongation of very long chain fatty acids protein 6	LmxM.09.0970	L. amazonensis	UP
					LbrM.14.2.000630	L. braziliensis	UP
			[EC:1.1.1.621.1.1.330]	17beta-estradiol 17-dehydrogenase / very-long-chain 3-oxoacyl-CoA reductase	LmxM.09.0250	L. amazonensis	UP
					LdBPK_340010.1	L. donovani	DOWN
	ko00071	Fatty acid degradation	[EC:1.2.1.3]	aldehyde dehydrogenase (NAD+)	LmxM.25.1120	L. amazonensis	DOWN
					LPMP_251150	L. panamensis	DOWN
			[EC:2.3.1.16]	acetyl-CoA acyltransferase	LbrM.23.2.000840	L. braziliensis	UP
					LdBPK_230860.1	L. donovani	UP
					LPMP_230850	L. panamensis	DOWN
			[EC:6.2.1.3]	long-chain acyl-CoA synthetase	LdBPK_010520.1	L. donovani	UP
					LPMP_010520	L. panamensis	DOWN
					LPMP_010480	L. panamensis	DOWN
			[EC:4.2.1.17]	enoyl-CoA hydratase	LmxM.08_29.0867	L. amazonensis	UP
	ko00072	Synthesis and degradation of ketone bodies	[EC:2.8.3.5]	3-oxoacid CoA-transferase	LmxM.29.1940	L. amazonensis	DOWN
					LbrM.33.2.210450	L. braziliensis	UP
	ko00100	Steroid biosynthesis	[EC:1.14.19.20]	Delta7-sterol 5-desaturase	LPMP_231460	L. panamensis	DOWN
			[EC:2.5.1.21]	farnesyl-diphosphate farnesyltransferase	LbrM.31.2.003310	L. braziliensis	UP
			[EC:1.14.14.1541.14.15.36]	sterol 14alpha-demethylase	LdBPK_111100.1	L. donovani	DOWN
	ko00130	Ubiquinone and other terpenoid-quinone biosynthesis	[EC:2.6.1.5]	tyrosine aminotransferase	LmxM.18.0160	L. amazonensis	UP
			[EC:1.14.99.60]	3-demethoxyubiquinol 3-hydroxylase	LdBPK_292460.1	L. donovani	UP
	ko00190	Oxidative phosphorylation	N/A	ubiquinol-cytochrome c reductase cytochrome c1 subunit	LPMP_070080	L. panamensis	DOWN
			[EC:3.6.1.1]	inorganic pyrophosphatase	LdBPK_110210.1	L. donovani	DOWN
			N/A	F-type H+-transporting ATPase subunit alpha	LdBPK_050510.1	L. donovani	DOWN
					LdBPK_251210.1	L. donovani	DOWN
			N/A	V-type H+-transporting ATPase subunit C	LdBPK_180560.1	L. donovani	UP
					LbrM.23.2.001750	L. braziliensis	UP
			[EC:2.5.1.141]	heme o synthase	LmxM.23.0300	L. amazonensis	UP
	ko00220	Arginine biosynthesis	[EC:3.5.1.16]	acetylornithine deacetylase	LmxM.08_29.1570	L. amazonensis	DOWN
					LdBPK_291680.1	L. donovani	UP
			[EC:3.5.3.1]	arginase	LmxM.30.1220	L. amazonensis	UP
					LdBPK_351490.1	L. donovani	UP
			[EC:6.3.1.2]	glutamine synthetase	LmxM.28.2770	L. amazonensis	UP
			[EC:6.3.4.5]	argininosuccinate synthase	LmxM.34.1200	L. amazonensis	UP
			[EC:2.6.1.1]	aspartate aminotransferase, cytoplasmic	LbrM.34.2.210580	L. braziliensis	DOWN
					LPMP_340750	L. panamensis	DOWN
					LPMP_241740	L. panamensis	DOWN
	ko00230	Purine metabolism (4)**	[EC:3.5.4.6]	AMP deaminase	LmxM.34.4800	L. amazonensis	DOWN
			[EC:6.3.4.4]	adenylosuccinate synthase	LbrM.13.2.000970	L. braziliensis	UP
			[EC:2.7.1.40]	pyruvate kinase	LdBPK_055450.1	L. donovani	DOWN
			[EC:1.1.1.205]	IMP dehydrogenase	LdBPK_170870.1	L. donovani	DOWN
			[EC:3.5.4.3]	guanine deaminase	LmxM.01.0480	L. amazonensis	UP
			[EC:2.7.4.3]	adenylate kinase	LmxM.21.1250	L. amazonensis	DOWN
					LPMP_211450	L. panamensis	DOWN
			[EC:2.7.6.1]	ribose-phosphate pyrophosphokinase	LPMP_332030	L. panamensis	UP
			[EC:3.1.4.17]	3',5'-cyclic-nucleotide phosphodiesterase	LdBPK_181100.1	L. donovani	UP
			[EC:4.6.1.1]	adenylate cyclase	LmxM.17.0190	L. amazonensis	DOWN
					LmxM.17.0191	L. amazonensis	DOWN
					LmxM.17.0235	L. amazonensis	DOWN
					LdBPK_170140.1	L. donovani	DOWN
			[EC:1.17.4.1]	ribonucleoside-diphosphate reductase subunit M1	LmxM.04.0470	L. amazonensis	UP
					LdBPK_280980.1	L. donovani	DOWN
	ko00240	Pyrimidine metabolism	[EC:1.17.4.1]	ribonucleoside-diphosphate reductase subunit M1	LmxM.04.0470	L. amazonensis	UP
					LdBPK_280980.1	L. donovani	DOWN
			[EC:2.4.2.104.1.1.23]	uridine monophosphate synthetase	LPMP_160550	L. panamensis	DOWN
			[EC:1.5.1.32.1.1.45]	dihydrofolate reductase / thymidylate synthase	LdBPK_060890.1	L. donovani	UP
	ko00250	Alanine, aspartate and glutamate metabolism	[EC:1.2.1.88]	1-pyrroline-5-carboxylate dehydrogenase	LdBPK_030190.1	L. donovani	DOWN
					LPMP_030190	L. panamensis	DOWN
			[EC:6.3.4.4]	adenylosuccinate synthase	LbrM.13.2.000970	L. braziliensis	UP
			[EC:6.3.4.5]	argininosuccinate synthase	LmxM.34.1200	L. amazonensis	UP
			[EC:1.2.1.161.2.1.791.2.1.20]	succinate-semialdehyde dehydrogenase / glutarate-semialdehyde dehydrogenase	LbrM.35.2.001950	L. braziliensis	DOWN
			[EC:6.3.1.1]	aspartate--ammonia ligase	LmxM.26.0830	L. amazonensis	DOWN
			[EC:6.3.1.2]	glutamine synthetase	LmxM.28.2770	L. amazonensis	UP
			[EC:2.6.1.1]	aspartate aminotransferase, cytoplasmic	LbrM.34.2.210580	L. braziliensis	DOWN
					LPMP_340750	L. panamensis	DOWN
					LPMP_241740	L. panamensis	DOWN
	ko00254	Aflatoxin biosynthesis	[EC:6.4.1.26.3.4.142.1.3.15]	acetyl-CoA carboxylase / biotin carboxylase 1	LmxM.30.2630	L. amazonensis	UP
					LbrM.31.2.003340	L. braziliensis	UP
	ko00260	Glycine, serine and threonine metabolism	[EC:1.8.1.4]	dihydrolipoamide dehydrogenase	LdBPK_291950.1	L. donovani	UP
			[EC:1.4.4.2]	glycine dehydrogenase	LbrM.26.2.000050	L. braziliensis	UP
			[EC:2.1.2.1]	glycine hydroxymethyltransferase	LmxM.23.1520	L. amazonensis	UP
					LmxM.14.1320	L. amazonensis	DOWN
					LdBPK_141400.1	L. donovani	UP
			[EC:4.1.2.48]	threonine aldolase	LmxM.17.0750	L. amazonensis	UP
	ko00270	Cysteine and methionine metabolism (5)**	[EC:2.4.2.28]	5'-methylthioadenosine phosphorylase	LbrM.05.2.000800	L. braziliensis	DOWN
					LdBPK_050830.1	L. donovani	DOWN
			[EC:2.5.1.6]	S-adenosylmethionine synthetase	LPMP_303480	L. panamensis	DOWN
			[EC:6.3.2.2]	glutamate--cysteine ligase catalytic subunit	LmxM.28.2205	L. amazonensis	UP
					LdBPK_181660.1	L. donovani	UP
			[EC:2.1.1.13]	5-methyltetrahydrofolate--homocysteine methyltransferase	LdBPK_070240.1	L. donovani	UP
			[EC:2.1.1.14]	5-methyltetrahydropteroyltriglutamate--homocysteine methyltransferase	LbrM.31.2.000010	L. braziliensis	UP
					LdBPK_310010.1	L. donovani	UP
			[EC:2.5.1.6]	S-adenosylmethionine synthetase	LbrM.30.2.003550	L. braziliensis	UP
					LdBPK_303560.1	L. donovani	UP
			[EC:4.4.1.13]	cysteine-S-conjugate beta-lyase	LmxM.28.1930	L. amazonensis	UP
			[EC:1.1.1.37]	malate dehydrogenase	LmxM.19.0710	L. amazonensis	DOWN
			[EC:2.5.1.16]	spermidine synthase	LmxM.34.3510	L. amazonensis	UP
					LbrM.04.2.000630	L. braziliensis	UP
			[EC:2.6.1.5]	tyrosine aminotransferase	LmxM.18.0160	L. amazonensis	UP
			[EC:3.3.1.1]	adenosylhomocysteinase	LdBPK_364100.1	L. donovani	UP
			[EC:2.5.1.47]	cysteine synthase	LbrM.35.2.003820	L. braziliensis	DOWN
			[EC:6.3.2.2]	glutamate--cysteine ligase catalytic subunit	LbrM.18.2.001700	L. braziliensis	DOWN
			[EC:2.6.1.1]	aspartate aminotransferase, cytoplasmic	LbrM.34.2.210580	L. braziliensis	DOWN
					LPMP_340750	L. panamensis	DOWN
					LPMP_241740	L. panamensis	DOWN
	ko00280	Valine, leucine and isoleucine degradation	[EC:2.3.1.16]	acetyl-CoA acyltransferase	LbrM.23.2.000840	L. braziliensis	UP
					LdBPK_230860.1	L. donovani	UP
					LPMP_230850	L. panamensis	DOWN
			[EC:1.2.1.3]	aldehyde dehydrogenase (NAD+)	LmxM.25.1120	L. amazonensis	DOWN
					LPMP_251150	L. panamensis	DOWN
			[EC:1.8.1.4]	dihydrolipoamide dehydrogenase	LdBPK_291950.1	L. donovani	UP
			[EC:2.8.3.5]	3-oxoacid CoA-transferase	LmxM.29.1940	L. amazonensis	DOWN
					LbrM.33.2.210450	L. braziliensis	UP
			[EC:6.4.1.3]	propionyl-CoA carboxylase alpha chain	LdBPK_010050.1	L. donovani	UP
			[EC:3.1.2.4]	3-hydroxyisobutyryl-CoA hydrolase	LdBPK_323820.1	L. donovani	UP
			[EC:4.2.1.17]	enoyl-CoA hydratase	LmxM.08_29.0867	L. amazonensis	UP
	ko00281	Geraniol degradation	[EC:2.3.1.16]	acetyl-CoA acyltransferase	LbrM.23.2.000840	L. braziliensis	UP
					LdBPK_230860.1	L. donovani	UP
					LPMP_230850	L. panamensis	DOWN
	ko00310	Lysine degradation	[EC:4.2.1.17]	enoyl-CoA hydratase	LmxM.08_29.0867	L. amazonensis	UP
			[EC:1.2.1.3]	aldehyde dehydrogenase (NAD+)	LmxM.25.1120	L. amazonensis	DOWN
					LPMP_251150	L. panamensis	DOWN
			[EC:1.2.1.161.2.1.791.2.1.20]	succinate-semialdehyde dehydrogenase / glutarate-semialdehyde dehydrogenase	LbrM.35.2.001950	L. braziliensis	DOWN
			[EC:1.8.1.4]	dihydrolipoamide dehydrogenase	LdBPK_291950.1	L. donovani	UP
	ko00330	Arginine and proline metabolism (6)**	[EC:1.2.1.3]	aldehyde dehydrogenase (NAD+)	LmxM.25.1120	L. amazonensis	DOWN
					LPMP_251150	L. panamensis	DOWN
			[EC:1.2.1.88]	1-pyrroline-5-carboxylate dehydrogenase	LdBPK_030190.1	L. donovani	DOWN
					LPMP_030190	L. panamensis	DOWN
			[EC:1.5.5.2]	proline dehydrogenase	LmxM.34.1480	L. amazonensis	UP
					LbrM.26.2.001630	L. braziliensis	UP
			[EC:2.5.1.16]	spermidine synthase	LmxM.34.3510	L. amazonensis	UP
					LbrM.04.2.000630	L. braziliensis	UP
			[EC:3.5.3.1]	arginase	LmxM.30.1220	L. amazonensis	UP
					LdBPK_351490.1	L. donovani	UP
			[EC:2.6.1.1]	aspartate aminotransferase, cytoplasmic	LbrM.34.2.210580	L. braziliensis	DOWN
					LPMP_340750	L. panamensis	DOWN
					LPMP_241740	L. panamensis	DOWN
	ko00340	Histidine metabolism	[EC:1.2.1.3]	aldehyde dehydrogenase (NAD+)	LmxM.25.1120	L. amazonensis	DOWN
					LPMP_251150	L. panamensis	DOWN
	ko00350	Tyrosine metabolism	[EC:1.2.1.161.2.1.791.2.1.20]	succinate-semialdehyde dehydrogenase / glutarate-semialdehyde dehydrogenase	LbrM.35.2.001950	L. braziliensis	DOWN
			[EC:2.6.1.5]	tyrosine aminotransferase	LmxM.18.0160	L. amazonensis	UP
			[EC:2.6.1.1]	aspartate aminotransferase, cytoplasmic	LbrM.34.2.210580	L. braziliensis	DOWN
					LPMP_340750	L. panamensis	DOWN
					LPMP_241740	L. panamensis	DOWN
	ko00360	Phenylalanine metabolism	[EC:2.6.1.1]	aspartate aminotransferase, cytoplasmic	LbrM.34.2.210580	L. braziliensis	DOWN
					LPMP_340750	L. panamensis	DOWN
					LPMP_241740	L. panamensis	DOWN
	ko00362	Benzoate degradation	[EC:2.3.1.16]	acetyl-CoA acyltransferase	LbrM.23.2.000840	L. braziliensis	UP
					LdBPK_230860.1	L. donovani	UP
					LPMP_230850	L. panamensis	DOWN
	ko00380	Tryptophan metabolism	[EC:1.2.1.3]	aldehyde dehydrogenase (NAD+)	LmxM.25.1120	L. amazonensis	DOWN
					LPMP_251150	L. panamensis	DOWN
			[EC:1.8.1.4]	dihydrolipoamide dehydrogenase	LdBPK_291950.1	L. donovani	UP
			[EC:4.2.1.17]	enoyl-CoA hydratase	LmxM.08_29.0867	L. amazonensis	UP
	ko00400	Phenylalanine, tyrosine and tryptophan biosynthesis	[EC:2.6.1.5]	tyrosine aminotransferase	LmxM.18.0160	L. amazonensis	UP
			[EC:2.6.1.1]	aspartate aminotransferase, cytoplasmic	LbrM.34.2.210580	L. braziliensis	DOWN
					LPMP_340750	L. panamensis	DOWN
					LPMP_241740	L. panamensis	DOWN
	ko00401	Novobiocin biosynthesis	[EC:2.6.1.5]	tyrosine aminotransferase	LmxM.18.0160	L. amazonensis	UP
	ko00410	beta-Alanine metabolism	[EC:1.2.1.3]	aldehyde dehydrogenase (NAD+)	LmxM.25.1120	L. amazonensis	DOWN
					LPMP_251150	L. panamensis	DOWN
			[EC:3.1.2.4]	3-hydroxyisobutyryl-CoA hydrolase	LdBPK_323820.1	L. donovani	UP
	ko00450	Selenocompound metabolism	[EC:4.4.1.13]	cysteine-S-conjugate beta-lyase	LmxM.28.1930	L. amazonensis	UP
			[EC:2.1.1.13]	5-methyltetrahydrofolate--homocysteine methyltransferase	LdBPK_070240.1	L. donovani	UP
			[EC:2.1.1.14]	5-methyltetrahydropteroyltriglutamate--homocysteine methyltransferase	LbrM.31.2.000010	L. braziliensis	UP
					LdBPK_310010.1	L. donovani	UP
	ko00460	Cyanoamino acid metabolism	[EC:2.1.2.1]	glycine hydroxymethyltransferase	LmxM.23.1520	L. amazonensis	UP
					LmxM.14.1320	L. amazonensis	DOWN
					LdBPK_141400.1	L. donovani	UP
			[EC:6.3.1.1]	aspartate--ammonia ligase	LmxM.26.0830	L. amazonensis	DOWN
	ko00480	Glutathione metabolism (7)**	[EC:4.3.2.7]	glutathione-specific gamma-glutamylcyclotransferase	LdBPK_221010.1	L. donovani	UP
			[EC:1.1.1.42]	isocitrate dehydrogenase	LmxM.10.0290	L. amazonensis	DOWN
			[EC:1.1.1.441.1.1.343]	6-phosphogluconate dehydrogenase	LdBPK_353390.1	L. donovani	DOWN
			[EC:1.11.1.11]	L-ascorbate peroxidase	LbrM.20.2.000150	L. braziliensis	DOWN
			[EC:2.5.1.16]	spermidine synthase	LmxM.34.3510	L. amazonensis	UP
					LbrM.04.2.000630	L. braziliensis	UP
			[EC:3.4.11.1]	leucyl aminopeptidase	LmxM.34.2070	L. amazonensis	UP
					LbrM.23.2.001030	L. braziliensis	UP
			[EC:1.8.1.12]	trypanothione-disulfide reductase	LdBPK_050350.1	L. donovani	DOWN
					LPMP_050340	L. panamensis	DOWN
			[EC:1.17.4.1]	ribonucleoside-diphosphate reductase subunit M1	LmxM.04.0470	L. amazonensis	UP
					LdBPK_280980.1	L. donovani	DOWN
			[EC:1.11.1.-]	cytosolic tryparedoxin peroxidase, trypanosomatid typical 2-Cys peroxiredoxin	LPMP_151070	L. panamensis	DOWN
					LPMP_151050	L. panamensis	DOWN
					LbrM.23.2.000050	L. braziliensis	UP
			[EC:6.3.2.2]	glutamate--cysteine ligase catalytic subunit	LmxM.28.2205	L. amazonensis	UP
					LbrM.18.2.001700	L. braziliensis	DOWN
					LdBPK_181660.1	L. donovani	UP
	ko00500	Starch and sucrose metabolism	[EC:2.7.1.1]	hexokinase	LbrM.21.2.207050	L. braziliensis	UP
					LdBPK_210300.1	L. donovani	UP
	ko00510	N-Glycan biosynthesis	[EC:3.2.1.106]	mannosyl-oligosaccharide glucosidase	LmxM.14.0670	L. amazonensis	UP
	ko00520	Amino sugar and nucleotide sugar metabolism	[EC:3.5.99.6]	glucosamine-6-phosphate deaminase	LmxM.31.3260	L. amazonensis	DOWN
			[EC:1.6.2.2]	cytochrome-b5 reductase	LPMP_220680	L. panamensis	DOWN
			[EC:2.7.1.1]	hexokinase	LbrM.21.2.207050	L. braziliensis	UP
					LdBPK_210300.1	L. donovani	UP
			[EC:2.7.7.13]	mannose-1-phosphate guanylyltransferase	LbrM.23.2.000120	L. braziliensis	UP
					LPMP_230120	L. panamensis	DOWN
	ko00521	Streptomycin biosynthesis	[EC:2.7.1.1]	hexokinase	LbrM.21.2.207050	L. braziliensis	UP
					LdBPK_210300.1	L. donovani	UP
	ko00561	Glycerolipid metabolism	[EC:2.7.1.30]	glycerol kinase	LbrM.34.2.002990	L. braziliensis	DOWN
			[EC:2.7.1.282.7.1.294.6.1.15]	triose/dihydroxyacetone kinase / FAD-AMP lyase (cyclizing)	LmxM.10.0420	L. amazonensis	DOWN
					LbrM.10.2.000420	L. braziliensis	DOWN
			[EC:1.2.1.3]	aldehyde dehydrogenase (NAD+)	LmxM.25.1120	L. amazonensis	DOWN
					LPMP_251150	L. panamensis	DOWN
			[EC:3.1.3.4]	phosphatidate phosphatase	LmxM.30.1290	L. amazonensis	UP
					LdBPK_180440.1	L. donovani	UP
			[EC:3.1.3.813.1.3.4]	diacylglycerol diphosphate phosphatase / phosphatidate phosphatase	LdBPK_180430.1	L. donovani	UP
	ko00562	Inositol phosphate metabolism	[EC:2.7.1.67]	phosphatidylinositol 4-kinase A	LdBPK_291550.1	L. donovani	UP
					LINF_290020900	L. infantum	UP
			[EC:2.7.1.153]	phosphatidylinositol-4,5-bisphosphate 3-kinase catalytic subunit alpha/beta/delta	LmxM.09.0070	L. amazonensis	UP
			[EC:3.1.3.56]	inositol polyphosphate 5-phosphatase INPP5A	LbrM.11.2.000810	L. braziliensis	UP
			[EC:5.3.1.1]	triosephosphate isomerase (TIM)	LmxM.24.0850	L. amazonensis	DOWN
			[EC:3.1.4.11]	phosphatidylinositol phospholipase C, delta	LdBPK_302970.1	L. donovani	UP
	ko00564	Glycerophospholipid metabolism	[EC:1.1.1.8]	glycerol-3-phosphate dehydrogenase (NAD+)	LmxM.10.0510	L. amazonensis	DOWN
			[EC:3.1.3.4]	phosphatidate phosphatase	LmxM.30.1290	L. amazonensis	UP
					LdBPK_180440.1	L. donovani	UP
			[EC:3.1.3.813.1.3.4]	diacylglycerol diphosphate phosphatase / phosphatidate phosphatase	LdBPK_180430.1	L. donovani	UP
	ko00565	Ether lipid metabolism	[EC:2.5.1.26]	alkyldihydroxyacetonephosphate synthase	LmxM.29.0120	L. amazonensis	DOWN
			[EC:3.1.1.47]	platelet-activating factor acetylhydrolase	LbrM.34.2.002930	L. braziliensis	DOWN
			[EC:1.14.19.77]	plasmanylethanolamine desaturase	LmxM.19.0390	L. amazonensis	UP
			[EC:3.1.3.4]	phosphatidate phosphatase	LmxM.30.1290	L. amazonensis	UP
					LdBPK_180440.1	L. donovani	UP
			[EC:1.14.19.77]	plasmanylethanolamine desaturase	LPMP_210470	L. panamensis	DOWN
	ko00590	Arachidonic acid metabolism	[EC:1.1.1.-]	9,11-endoperoxide prostaglandin H2 reductase	LdBPK_312210.1	L. donovani	DOWN
	ko00592	alpha-Linolenic acid metabolism	[EC:2.3.1.16]	acetyl-CoA acyltransferase	LbrM.23.2.000840	L. braziliensis	UP
					LdBPK_230860.1	L. donovani	UP
					LPMP_230850	L. panamensis	DOWN
	ko00600	Sphingolipid metabolism	[EC:1.14.19.171.14.18.5]	sphingolipid 4-desaturase/C4-monooxygenase	LbrM.23.2.001980	L. braziliensis	UP
					LPMP_261660	L. panamensis	UP
			[EC:3.1.3.4]	phosphatidate phosphatase	LmxM.30.1290	L. amazonensis	UP
					LdBPK_180440.1	L. donovani	UP
			[EC:2.7.8.27]	shingomyelin synthase	LmxM.06.0010	L. amazonensis	UP
	ko00620	Pyruvate metabolism (8)**	[EC:1.1.2.4]	D-lactate dehydrogenase (cytochrome)	LmxM.08_29.0280	L. amazonensis	DOWN
					LdBPK_271940.1	L. donovani	UP
			[EC:1.8.1.4]	dihydrolipoamide dehydrogenase	LdBPK_291950.1	L. donovani	UP
			[EC:2.7.1.40]	pyruvate kinase	LdBPK_055450.1	L. donovani	DOWN
			[EC:2.7.9.1]	pyruvate, orthophosphate dikinase	LbrM.11.2.000800	L. braziliensis	UP
					LdBPK_111000.1	L. donovani	DOWN
			[EC:6.4.1.26.3.4.142.1.3.15]	acetyl-CoA carboxylase / biotin carboxylase 1	LmxM.30.2630	L. amazonensis	UP
					LbrM.31.2.003340	L. braziliensis	UP
			[EC:1.1.1.37]	malate dehydrogenase	LmxM.19.0710	L. amazonensis	DOWN
			EC:1.1.1.38	malate dehydrogenase (oxaloacetate-decarboxylating	LmxM.04.0580	L. amazonensis	UP
			[EC:1.2.1.3]	aldehyde dehydrogenase (NAD+)	LmxM.25.1120	L. amazonensis	DOWN
					LPMP_251150	L. panamensis	DOWN
			[EC:4.1.1.49]	phosphoenolpyruvate carboxykinase (ATP)	LdBPK_072500.1	L. donovani	DOWN
					LPMP_271790	L. panamensis	DOWN
			[EC:4.2.1.2]	fumarate hydratase, class I	LmxM.08_29.1960	L. amazonensis	DOWN
					LdBPK_292080.1	L. donovani	UP
			[EC:6.2.1.1]	acetyl-CoA synthetase	LmxM.18.0620	L. amazonensis	UP
					LbrM.23.2.000580	L. braziliensis	UP
					LPMP_230860	L. panamensis	DOWN
					LPMP_230580	L. panamensis	DOWN
	ko00630	Glyoxylate and dicarboxylate metabolism (9)**	[EC:1.8.1.4]	dihydrolipoamide dehydrogenase	LdBPK_291950.1	L. donovani	UP
			[EC:1.1.1.37]	malate dehydrogenase	LmxM.19.0710	L. amazonensis	DOWN
			[EC:1.4.4.2]	glycine dehydrogenase	LbrM.26.2.000050	L. braziliensis	UP
			[EC:2.1.2.1]	glycine hydroxymethyltransferase	LmxM.23.1520	L. amazonensis	UP
					LmxM.14.1320	L. amazonensis	DOWN
					LdBPK_141400.1	L. donovani	UP
			[EC:4.2.1.3]	aconitate hydratase	LdBPK_180510.1	L. donovani	UP
					LINF_180010100	L. infantum	UP
			[EC:6.2.1.1]	acetyl-CoA synthetase	LmxM.18.0620	L. amazonensis	UP
					LbrM.23.2.000580	L. braziliensis	UP
					LPMP_230860	L. panamensis	DOWN
					LPMP_230580	L. panamensis	DOWN
					LmxM.28.2770	L. amazonensis	UP
			[EC:6.4.1.3]	propionyl-CoA carboxylase alpha chain	LdBPK_010050.1	L. donovani	UP
	ko00640	Propanoate metabolism	[EC:6.2.1.1]	acetyl-CoA synthetase	LmxM.18.0620	L. amazonensis	UP
					LbrM.23.2.000580	L. braziliensis	UP
					LPMP_230860	L. panamensis	DOWN
					LPMP_230580	L. panamensis	DOWN
			[EC:1.8.1.4]	dihydrolipoamide dehydrogenase	LdBPK_291950.1	L. donovani	UP
			[EC:6.4.1.3]	propionyl-CoA carboxylase alpha chain	LdBPK_010050.1	L. donovani	UP
			[EC:3.1.2.4]	3-hydroxyisobutyryl-CoA hydrolase	LdBPK_323820.1	L. donovani	UP
			[EC:6.4.1.26.3.4.142.1.3.15]	acetyl-CoA carboxylase / biotin carboxylase 1	LmxM.30.2630	L. amazonensis	UP
					LbrM.31.2.003340	L. braziliensis	UP
	ko00642	Ethylbenzene degradation	[EC:2.3.1.16]	acetyl-CoA acyltransferase	LbrM.23.2.000840	L. braziliensis	UP
					LdBPK_230860.1	L. donovani	UP
					LPMP_230850	L. panamensis	DOWN
	ko00650	Butanoate metabolism	[EC:1.2.1.161.2.1.791.2.1.20]	succinate-semialdehyde dehydrogenase / glutarate-semialdehyde dehydrogenase	LbrM.35.2.001950	L. braziliensis	DOWN
			[EC:2.8.3.5]	3-oxoacid CoA-transferase	LmxM.29.1940	L. amazonensis	DOWN
					LbrM.33.2.210450	L. braziliensis	UP
	ko00670	One carbon pool by folate	[EC:1.5.1.20]	methylenetetrahydrofolate reductase (NADPH)	LmxM.36.6390	L. amazonensis	DOWN
					LdBPK_366670.1	L. donovani	UP
			[EC:2.1.2.1]	glycine hydroxymethyltransferase	LmxM.23.1520	L. amazonensis	UP
					LmxM.14.1320	L. amazonensis	DOWN
					LdBPK_141400.1	L. donovani	UP
			[EC:1.5.1.53.5.4.96.3.4.3]	methylenetetrahydrofolate dehydrogenase (NADP+) / methenyltetrahydrofolate cyclohydrolase / formyltetrahydrofolate synthetase	LdBPK_302590.1	L. donovani	UP
			[EC:2.1.1.13]	5-methyltetrahydrofolate--homocysteine methyltransferase	LdBPK_070240.1	L. donovani	UP
			[EC:1.5.1.32.1.1.45]	dihydrofolate reductase / thymidylate synthase	LdBPK_060890.1	L. donovani	UP
	ko00680	Methane metabolism (10)**	[EC:2.1.2.1]	glycine hydroxymethyltransferase	LmxM.23.1520	L. amazonensis	UP
					LmxM.14.1320	L. amazonensis	DOWN
					LdBPK_141400.1	L. donovani	UP
			[EC:2.7.1.11]	6-phosphofructokinase 1	LdBPK_292620.1	L. donovani	UP
			[EC:2.7.1.282.7.1.294.6.1.15]	triose/dihydroxyacetone kinase / FAD-AMP lyase (cyclizing)	LmxM.10.0420	L. amazonensis	DOWN
					LbrM.10.2.000420	L. braziliensis	DOWN
			[EC:4.1.2.13]	fructose-bisphosphate aldolase, class I	LmxM.23.1270	L. amazonensis	UP
					LPMP_351290	L. panamensis	DOWN
			[EC:4.2.1.11]	enolase	LdBPK_141240.1	L. donovani	DOWN
					LPMP_141140	L. panamensis	DOWN
			[EC:6.2.1.1]	acetyl-CoA synthetase	LmxM.18.0620	L. amazonensis	UP
					LbrM.23.2.000580	L. braziliensis	UP
					LPMP_230860	L. panamensis	DOWN
					LPMP_230580	L. panamensis	DOWN
			[EC:3.1.3.11]	fructose-1,6-bisphosphatase I	LbrM.04.2.001170	L. braziliensis	UP
					LPMP_041110	L. panamensis	DOWN
	ko00730	Thiamine metabolism	[EC:2.7.4.3]	adenylate kinase	LmxM.21.1250	L. amazonensis	DOWN
					LPMP_211450	L. panamensis	DOWN
	ko00760	Nicotinate and nicotinamide metabolism	[EC:1.2.1.161.2.1.791.2.1.20]	succinate-semialdehyde dehydrogenase / glutarate-semialdehyde dehydrogenase	LbrM.35.2.001950	L. braziliensis	DOWN
	ko00790	Folate biosynthesis	[EC:6.3.2.17]	folylpolyglutamate synthase	LdBPK_362740.1	L. donovani	UP
			[EC:1.5.1.32.1.1.45]	dihydrofolate reductase / thymidylate synthase	LdBPK_060890.1	L. donovani	UP
	ko00860	Porphyrin and chlorophyll metabolism	[EC:2.5.1.141]	heme o synthase	LmxM.23.0300	L. amazonensis	UP
	ko00900	Terpenoid backbone biosynthesis	[EC:4.1.1.33]	diphosphomevalonate decarboxylase	LdBPK_180020.1	L. donovani	UP
			[EC:5.3.3.2]	isopentenyl-diphosphate Delta-isomerase	LbrM.34.2.005270	L. braziliensis	DOWN
			[EC:2.5.1.582.5.1.59]	protein farnesyltransferase/geranylgeranyltransferase type-1 subunit alpha	LdBPK_292070.1	L. donovani	UP
					LdBPK_090650.1	L. donovani	DOWN
			[EC:3.4.24.84]	STE24 endopeptidase	LPMP_270040	L. panamensis	UP
	ko00908	Zeatin biosynthesis	[EC:2.5.1.75]	tRNA dimethylallyltransferase	LdBPK_290980.1	L. donovani	UP
	ko00909	Sesquiterpenoid and triterpenoid biosynthesis	[EC:2.5.1.21]	farnesyl-diphosphate farnesyltransferase	LbrM.31.2.003310	L. braziliensis	UP
	ko00910	Nitrogen metabolism	[EC:6.3.1.2]	glutamine synthetase	LmxM.28.2770	L. amazonensis	UP
	ko00920	Sulfur metabolism	[EC:2.5.1.47]	cysteine synthase	LbrM.35.2.003820	L. braziliensis	DOWN
	ko00950	Isoquinoline alkaloid biosynthesis	[EC:2.6.1.5]	tyrosine aminotransferase	LmxM.18.0160	L. amazonensis	UP
			[EC:2.6.1.1]	aspartate aminotransferase, cytoplasmic	LbrM.34.2.210580	L. braziliensis	DOWN
					LPMP_340750	L. panamensis	DOWN
					LPMP_241740	L. panamensis	DOWN
	ko00970	Aminoacyl-tRNA biosynthesis	[EC:6.1.1.5]	isoleucyl-tRNA synthetase	LdBPK_365870.1	L. donovani	UP
			[EC:6.1.1.16]	cysteinyl-tRNA synthetase	LdBPK_120255.1	L. donovani	UP
			[EC:6.1.1.2]	tryptophanyl-tRNA synthetase	LmxM.23.0550	L. amazonensis	UP
			[EC:6.1.1.3]	threonyl-tRNA synthetase	LbrM.34.2.001330	L. braziliensis	DOWN
			[EC:6.1.1.4]	leucyl-tRNA synthetase	LmxM.14.0980	L. amazonensis	UP
					LbrM.13.2.000900	L. braziliensis	UP
			[EC:6.1.1.4]	leucyl-tRNA synthetase	LPMP_130980	L. panamensis	DOWN
			[EC:6.1.1.11]	seryl-tRNA synthetase	LdBPK_110100.1	L. donovani	DOWN
			[EC:6.1.1.22]	asparaginyl-tRNA synthetase	LdBPK_342110.1	L. donovani	DOWN
			[EC:6.1.1.12]	aspartyl-tRNA synthetase	LdBPK_300470.1	L. donovani	UP
	ko00983	Drug metabolism - other enzymes	[EC:2.4.2.104.1.1.23]	uridine monophosphate synthetase	LPMP_160550	L. panamensis	DOWN
			[EC:1.1.1.205]	IMP dehydrogenase	LdBPK_170870.1	L. donovani	DOWN
			[EC:1.17.4.1]	ribonucleoside-diphosphate reductase subunit M1	LmxM.04.0470	L. amazonensis	UP
					LdBPK_280980.1	L. donovani	DOWN
	ko01001	Protein kinases	[EC:2.7.12.1]	dual specificity tyrosine-phosphorylation-regulated kinase 2/3/4	LmxM.32.1830	L. amazonensis	DOWN
			[EC:2.7.11.24]	mitogen-activated protein kinase 15	LINF_360012800	L. infantum	UP
	ko01002	Peptidases and inhibitors	[EC:3.4.22.-]	cysteine peptidase A	LPMP_191300	L. panamensis	DOWN
			[EC:3.4.22.-]	cysteine peptidase C	LdBPK_290860.1	L. donovani	DOWN
					LPMP_290820	L. panamensis	DOWN
			[EC:3.4.11.-]	puromycin-sensitive aminopeptidase	LdBPK_292350.1	L. donovani	UP
			[EC:3.4.23.-]	minor histocompatibility antigen H13	LdBPK_290990.1	L. donovani	UP
			[EC:3.4.11.-]	probable aminopeptidase NPEPL1	LbrM.11.2.000410	L. braziliensis	UP
			[EC:3.4.19.12]	ubiquitin carboxyl-terminal hydrolase 5/13	LdBPK_292410.1	L. donovani	UP
			[EC:3.4.13.9]	Xaa-Pro dipeptidase	LbrM.34.2.002300	L. braziliensis	DOWN
	ko01003	Glycosyltransferases	[EC:2.4.1.-]	phosphoglycan beta-1,3-galactosyltransferase	LPMP_071260	L. panamensis	UP
	ko01009	Protein phosphatases and associated proteins	[EC:3.1.3.16]	carboxy-terminal domain RNA polymerase II polypeptide A small phosphatase	LmxM.26.0160	L. amazonensis	DOWN
					LdBPK_292510.1	L. donovani	UP
			[EC:1.8.1.8]	nucleoredoxin	LdBPK_291250.1	L. donovani	UP
					LdBPK_291240.1	L. donovani	UP
	ko01040	Biosynthesis of unsaturated fatty acids	[EC:1.14.19.1]	stearoyl-CoA desaturase (Delta-9 desaturase)	LmxM.14.0510	L. amazonensis	DOWN
			[EC:2.3.1.199]	elongation of very long chain fatty acids protein 6	LmxM.09.0970	L. amazonensis	UP
					LbrM.14.2.000630	L. braziliensis	UP
			[EC:1.1.1.621.1.1.330]	17beta-estradiol 17-dehydrogenase / very-long-chain 3-oxoacyl-CoA reductase	LmxM.09.0250	L. amazonensis	UP
					LdBPK_340010.1	L. donovani	DOWN
			[EC:4.2.1.134]	very-long-chain (3R)-3-hydroxyacyl-CoA dehydratase	LdBPK_050280.1	L. donovani	DOWN
			[EC:1.14.19.61.14.19.22]	omega-6 fatty acid desaturase / acyl-lipid omega-6 desaturase (Delta-12 desaturase)	LbrM.33.2.003550	L. braziliensis	DOWN
					LPMP_333400	L. panamensis	DOWN
	ko01051	Biosynthesis of ansamycins	[EC:2.2.1.1]	transketolase	LPMP_242040	L. panamensis	DOWN
	ko01210	2-Oxocarboxylic acid metabolism	[EC:3.5.1.16]	acetylornithine deacetylase	LmxM.08_29.1570	L. amazonensis	DOWN
					LdBPK_291680.1	L. donovani	UP
			[EC:4.2.1.3]	aconitate hydratase	LdBPK_180510.1	L. donovani	UP
					LINF_180010100	L. infantum	UP
	ko01521	EGFR tyrosine kinase inhibitor resistance	N/A	translation initiation factor 4E	LmxM.34.4280	L. amazonensis	UP
					LmxM.27.1620	L. amazonensis	DOWN
	ko01523	Antifolate resistance	[EC:7.6.2.3]	ATP-binding cassette, subfamily C (CFTR/MRP), member 1	LmxM.19.0660	L. amazonensis	UP
					LmxM.08_29.0510	L. amazonensis	DOWN
			[EC:1.5.1.20]	methylenetetrahydrofolate reductase (NADPH)	LmxM.36.6390	L. amazonensis	DOWN
					LdBPK_366670.1	L. donovani	UP
			[EC:2.1.2.1]	glycine hydroxymethyltransferase	LmxM.23.1520	L. amazonensis	UP
					LmxM.14.1320	L. amazonensis	DOWN
					LdBPK_141400.1	L. donovani	UP
			[EC:6.3.2.17]	folylpolyglutamate synthase	LdBPK_362740.1	L. donovani	UP
	ko01524	Platinum drug resistance	[EC:2.7.1.153]	phosphatidylinositol-4,5-bisphosphate 3-kinase catalytic subunit alpha/beta/delta	LmxM.09.0070	L. amazonensis	UP
			[EC:2.7.7.7]	DNA polymerase zeta	LPMP_231490	L. panamensis	DOWN
			[EC:5.6.2.2]	DNA topoisomerase II	LdBPK_151310.1	L. donovani	DOWN
	ko02000	Transporters	N/A	putative ABC transport system ATP-binding protein	LbrM.19.2.000280	L. braziliensis	UP
					LdBPK_291780.1	L. donovani	UP
					LdBPK_110040.1	L. donovani	DOWN
					LPMP_110040	L. panamensis	DOWN
				MFS transporter, SP family, solute carrier family 2 (myo-inositol transporter), member 13	LdBPK_240690.1	L. donovani	UP
					LPMP_240650	L. panamensis	DOWN
				solute carrier family 20 (sodium-dependent phosphate transporter)	LdBPK_030480.1	L. donovani	UP
				solute carrier family 39 (zinc transporter), member 1/2/3	LdBPK_313190.1	L. donovani	UP
					LdBPK_282050.1	L. donovani	UP
					LPMP_282040	L. panamensis	UP
				solute carrier family 29 (equilibrative nucleoside transporter), member 1/2/3	LmxM.15.1230	L. amazonensis	DOWN
					LmxM.15.1240	L. amazonensis	DOWN
					LbrM.13.2.204210	L. braziliensis	UP
					LdBPK_131110.1	L. donovani	UP
					LINF_130017100	L. infantum	UP
					LPMP_352010	L. panamensis	DOWN
					LPMP_131090	L. panamensis	DOWN
				solute carrier family 25 (mitochondrial iron transporter), member 28/37	LdBPK_292890.1	L. donovani	UP
				solute carrier family 35 (UDP-sugar transporter), member A1/2/3	LmxM.24.0360	L. amazonensis	DOWN
				solute carrier family 35, member F1/2	LdBPK_290970.1	L. donovani	UP
				GDP-mannose transporter	LmxM.33.3120	L. amazonensis	DOWN
				solute carrier family 50 (sugar transporter)	LdBPK_365100.1	L. donovani	DOWN
				solute carrier family 9B (sodium/hydrogen exchanger), member 1/2	LmxM.34.1740	L. amazonensis	UP
	ko02010	ABC transporters	N/A	ATP-binding cassette, subfamily D (ALD), peroxisomal long-chain fatty acid import protein	LPMP_310520	L. panamensis	UP
			[EC:7.6.2.2]	ATP-binding cassette, subfamily B (MDR/TAP), member 1	LmxM.26.2670	L. amazonensis	DOWN
					LINF_340016200	L. infantum	UP
			[EC:7.6.2.3]	ATP-binding cassette, subfamily C (CFTR/MRP), member 1	LmxM.19.0660	L. amazonensis	UP
					LmxM.08_29.0510	L. amazonensis	DOWN
	ko02020	Two-component system	[EC:3.1.3.48]	protein-tyrosine phosphatase	LINF_120008300	L. infantum	UP
					LINF_340027100	L. infantum	UP
	ko03008	Ribosome biogenesis in eukaryotes	[EC:5.4.99.-]	H/ACA ribonucleoprotein complex subunit 4	LmxM.04.0950	L. amazonensis	UP
			[EC:2.1.1.-]	rRNA 2'-O-methyltransferase fibrillarin	LmxM.23.0125	L. amazonensis	UP
			N/A	nucleolar GTP-binding protein	LmxM.19.0100	L. amazonensis	UP
					LPMP_331950	L. panamensis	UP
			[EC:3.1.13.-]	5'-3' exoribonuclease 1	LmxM.24.0761	L. amazonensis	UP
					LINF_060007900	L. infantum	UP
					LmxM.17.0980	L. amazonensis	UP
			[EC:3.1.13.-]	5'-3' exoribonuclease 2	LPMP_230600	L. panamensis	DOWN
			N/A	nuclear GTP-binding protein	LPMP_050450	L. panamensis	UP
			N/A	nucleolar protein 58	LdBPK_151430.1	L. donovani	DOWN
			[EC:2.1.1.286]	25S rRNA (adenine2142-N1)-methyltransferase	LmxM.21.0440	L. amazonensis	UP
	ko03009	Ribosome biogenesis	N/A	ATP-binding cassette, sub-family E, member 1	LbrM.21.2.000770	L. braziliensis	UP
			N/A	U3 small nucleolar RNA-associated protein 20	LbrM.34.2.000660	L. braziliensis	DOWN
			[EC:7.6.2.1]	phospholipid-transporting ATPase	LbrM.13.2.204240	L. braziliensis	UP
			[EC:3.6.4.13]	ATP-dependent RNA helicase DDX31/DBP7	LPMP_270050	L. panamensis	UP
			N/A	rRNA-processing protein CGR1	LbrM.34.2.004620	L. braziliensis	DOWN
			N/A	rRNA-processing protein EBP2	LPMP_341670	L. panamensis	UP
			[EC:2.1.1.-]	AdoMet-dependent rRNA methyltransferase SPB1	LPMP_271980	L. panamensis	UP
	ko03010	Ribosome (11)**	N/A	large subunit ribosomal protein L10Ae	LmxM.13.1510	L. amazonensis	UP
				large subunit ribosomal protein L10e	LmxM.05.0400	L. amazonensis	UP
					LmxM.17.0790	L. amazonensis	UP
				large subunit ribosomal protein L11e	LmxM.30.3070	L. amazonensis	UP
				large subunit ribosomal protein L12e	LbrM.34.2.210760	L. braziliensis	DOWN
				large subunit ribosomal protein L15e	LbrM.34.2.210720	L. braziliensis	DOWN
				large subunit ribosomal protein L17e	LPMP_240040	L. panamensis	DOWN
				large subunit ribosomal protein L18Ae	LmxM.25.2450	L. amazonensis	UP
					LbrM.34.2.210570	L. braziliensis	DOWN
				large subunit ribosomal protein L19e	LINF_060009400	L. infantum	DOWN
				large subunit ribosomal protein L23e	LbrM.34.2.211050	L. braziliensis	DOWN
					LbrM.34.2.211040	L. braziliensis	DOWN
				large subunit ribosomal protein L26e	LbrM.34.2.210690	L. braziliensis	DOWN
				large subunit ribosomal protein L27Ae	LbrM.34.2.211030	L. braziliensis	DOWN
					LINF_350043200	L. infantum	DOWN
				large subunit ribosomal protein L27e	LdBPK_322830.1	L. donovani	UP
					LdBPK_322850.1	L. donovani	UP
					LINF_320034100	L. infantum	DOWN
				large subunit ribosomal protein L29e	LINF_360042600	L. infantum	DOWN
				large subunit ribosomal protein L30e	LbrM.34.2.000280	L. braziliensis	DOWN
				large subunit ribosomal protein L31e	LbrM.34.2.210800	L. braziliensis	DOWN
					LbrM.34.2.210790	L. braziliensis	DOWN
				large subunit ribosomal protein L32e	LbrM.34.2.210750	L. braziliensis	DOWN
				large subunit ribosomal protein L34e	LdBPK_181380.1	L. donovani	UP
				large subunit ribosomal protein L35e	LdBPK_262350.1	L. donovani	UP
				large subunit ribosomal protein L36e	LbrM.34.2.210730	L. braziliensis	DOWN
				large subunit ribosomal protein L37e	LINF_330028300	L. infantum	DOWN
				large subunit ribosomal protein L38e	LdBPK_030240.1	L. donovani	UP
				large subunit ribosomal protein L39e	LdBPK_292480.1	L. donovani	UP
					LPMP_161130	L. panamensis	DOWN
				large subunit ribosomal protein L3e	LPMP_323310	L. panamensis	DOWN
				large subunit ribosomal protein L4e	LdBPK_291160.1	L. donovani	UP
				large subunit ribosomal protein L5e	LbrM.34.2.210710	L. braziliensis	DOWN
					LbrM.34.2.210700	L. braziliensis	DOWN
					LdBPK_351870.1	L. donovani	UP
					LINF_350023700	L. infantum	DOWN
				large subunit ribosomal protein L8e	LbrM.32.2.004140	L. braziliensis	DOWN
					LbrM.34.2.210680	L. braziliensis	DOWN
				large subunit ribosomal protein LP2	LINF_150019500	L. infantum	DOWN
				small subunit ribosomal protein S13e	LmxM.28.1430	L. amazonensis	UP
				small subunit ribosomal protein S15Ae	LdBPK_291920.1	L. donovani	UP
				small subunit ribosomal protein S17e	LINF_280032900	L. infantum	DOWN
				small subunit ribosomal protein S18e	LINF_360015100	L. infantum	DOWN
				small subunit ribosomal protein S21e	LINF_110013300	L. infantum	DOWN
				small subunit ribosomal protein S23e	LINF_210018200	L. infantum	DOWN
				small subunit ribosomal protein S29e	LmxM.14.0020	L. amazonensis	UP
				small subunit ribosomal protein S2e	LdBPK_320460.1	L. donovani	UP
				small subunit ribosomal protein S3Ae	LbrM.34.2.210540	L. braziliensis	DOWN
					LINF_350009300	L. infantum	DOWN
				small subunit ribosomal protein S4e	LINF_130017200	L. infantum	DOWN
				small subunit ribosomal protein S5e	LbrM.11.2.203790	L. braziliensis	UP
				small subunit ribosomal protein S6e	LbrM.34.2.210740	L. braziliensis	DOWN
				small subunit ribosomal protein S7e	LdBPK_010440.1	L. donovani	UP
					LINF_010009200	L. infantum	DOWN
	ko03012	Translation factors	[EC:2.1.1.-]	EEF1A lysine methyltransferase 4	LmxM.05.1100	L. amazonensis	DOWN
	ko03013	RNA transport	[EC:2.1.1.320]	type II protein arginine methyltransferase	LmxM.21.1450	L. amazonensis	DOWN
			N/A	elongation factor 1-alpha	LdBPK_170170.1	L. donovani	DOWN
				translation initiation factor 4E	LmxM.34.4280	L. amazonensis	UP
					LmxM.27.1620	L. amazonensis	DOWN
				translation initiation factor 5	LdBPK_340370.1	L. donovani	UP
				polyadenylate-binding protein	LPMP_090090	L. panamensis	UP
					LPMP_344870	L. panamensis	UP
	ko03015	mRNA surveillance pathway	N/A	polyadenylate-binding protein	LPMP_090090	L. panamensis	UP
					LPMP_344870	L. panamensis	UP
			N/A	peptide chain release factor subunit 3	LdBPK_111160.1	L. donovani	DOWN
			[EC:3.1.3.16]	serine/threonine-protein phosphatase PP1 catalytic subunit	LmxM.23.0950	L. amazonensis	UP
			N/A	serine/threonine-protein phosphatase 2A regulatory subunit B''	LmxM.36.0020	L. amazonensis	UP
			[EC:2.7.7.19]	poly(A) polymerase	LmxM.08_29.2600	L. amazonensis	DOWN
					LdBPK_292710.1	L. donovani	UP
	ko03016	Transfer RNA biogenesis	[EC:1.3.1.89]	tRNA-dihydrouridine synthase 3	LPMP_170310	L. panamensis	UP
			[EC:2.1.1.2902.3.1.231]	tRNA wybutosine-synthesizing protein 4	LbrM.34.2.002850	L. braziliensis	DOWN
	ko03018	RNA degradation (12)**	[EC:4.2.1.11]	enolase	LdBPK_141240.1	L. donovani	DOWN
					LPMP_141140	L. panamensis	DOWN
			N/A	chaperonin GroEL	LmxM.06.0260	L. amazonensis	UP
			N/A	CCR4-NOT transcription complex subunit 1	LbrM.21.2.000890	L. braziliensis	UP
					LINF_210013800	L. infantum	UP
			[EC:3.6.4.13]	ATP-dependent RNA helicase DDX6/DHH1	LPMP_340350	L. panamensis	DOWN
			[EC:3.1.13.-]	5'-3' exoribonuclease 1	LmxM.24.0761	L. amazonensis	UP
					LINF_060007900	L. infantum	UP
			[EC:3.1.13.-]	5'-3' exoribonuclease 2	LmxM.17.0980	L. amazonensis	UP
					LPMP_230600	L. panamensis	DOWN
			N/A	polyadenylate-binding protein	LPMP_090090	L. panamensis	UP
					LPMP_344870	L. panamensis	UP
	ko03019	Messenger RNA biogenesis	[EC:2.7.7.19]	poly(A) polymerase	LmxM.08_29.2600	L. amazonensis	DOWN
					LdBPK_292710.1	L. donovani	UP
			N/A	FAS-associated factor 2	LbrM.34.2.001880	L. braziliensis	DOWN
			N/A	transportin-2	LbrM.34.2.002280	L. braziliensis	DOWN
			N/A	exonuclease 3'-5' domain-containing protein 1	LINF_320024700	L. infantum	UP
	ko03020	RNA polymerase	[EC:2.7.7.6]	DNA-directed RNA polymerase II subunit RPB2	LbrM.31.2.000270	L. braziliensis	UP
			N/A	DNA-directed RNA polymerases I and III subunit RPAC1	LmxM.11.0330	L. amazonensis	UP
	ko03021	Transcription machinery	N/A	RNA polymerase-associated protein CTR9	LdBPK_292660.1	L. donovani	UP
	ko03029	Mitochondrial biogenesis	N/A	solute carrier family 25 (mitochondrial iron transporter), member 28/37	LdBPK_292890.1	L. donovani	UP
			[EC:3.4.24.64]	mitochondrial-processing peptidase subunit beta	LbrM.34.2.210670	L. braziliensis	DOWN
			N/A	LETM1 and EF-hand domain-containing protein 1, mitochondrial	LdBPK_291000.1	L. donovani	UP
			[EC:2.1.1.-]	methyltransferase OMS1, mitochondrial	LbrM.34.2.001480	L. braziliensis	DOWN
	ko03030	DNA replication	[EC:6.5.1.16.5.1.66.5.1.7]	DNA ligase 1	LmxM.10.0870	L. amazonensis	UP
					LbrM.26.2.001360	L. braziliensis	UP
					LdBPK_261320.1	L. donovani	DOWN
					LPMP_261320	L. panamensis	UP
			[EC:3.6.4.12]	DNA replication licensing factor MCM4	LmxM.28.0550	L. amazonensis	UP
			[EC:2.7.7.7]	DNA polymerase epsilon subunit 1	LbrM.34.2.004340	L. braziliensis	DOWN
			N/A	proliferating cell nuclear antigen	LdBPK_151500.1	L. donovani	DOWN
			[EC:3.1.26.4]	ribonuclease H2 subunit A	LmxM.34.0600	L. amazonensis	UP
	ko03032	DNA replication proteins	[EC:3.6.4.12]	ATP-dependent DNA helicase PIF1	LbrM.11.2.000020	L. braziliensis	UP
					LdBPK_110330.1	L. donovani	DOWN
					LdBPK_110320.1	L. donovani	DOWN
	ko03040	Spliceosome	[EC:3.6.4.13]	pre-mRNA-splicing factor ATP-dependent RNA helicase DHX15/PRP43	LmxM.23.1090	L. amazonensis	UP
					LPMP_341070	L. panamensis	UP
			N/A	heat shock 70kDa protein 1/2/6/8	LmxM.19.0200	L. amazonensis	UP
					LPMP_282930	L. panamensis	DOWN
	ko03050	Proteasome	[EC:3.4.25.1]	20S proteasome subunit alpha 7	LPMP_270190	L. panamensis	UP
			[EC:3.4.25.1]	20S proteasome subunit alpha 4	LdBPK_110240.1	L. donovani	DOWN
	ko03060	Protein export	[EC:3.6.4.10]	endoplasmic reticulum chaperone BiP	LINF_280017800	L. infantum	UP
			N/A	protein transport protein SEC61 subunit alpha	LbrM.11.2.000850	L. braziliensis	UP
					LdBPK_111050.1	L. donovani	DOWN
			[EC:3.4.21.89]	signal peptidase I	LmxM.08.0450	L. amazonensis	DOWN
	ko03320	PPAR signaling pathway	[EC:6.2.1.3]	long-chain acyl-CoA synthetase	LdBPK_010520.1	L. donovani	UP
					LPMP_010520	L. panamensis	DOWN
					LPMP_010480	L. panamensis	DOWN
	ko03400	DNA repair and recombination proteins	[EC:3.6.4.12]	activating signal cointegrator complex subunit 3	LbrM.13.2.000320	L. braziliensis	UP
					LINF_130009900	L. infantum	UP
	ko03410	Base excision repair	[EC:6.5.1.16.5.1.66.5.1.7]	DNA ligase 1	LmxM.10.0870	L. amazonensis	UP
					LbrM.26.2.001360	L. braziliensis	UP
					LdBPK_261320.1	L. donovani	DOWN
					LPMP_261320	L. panamensis	UP
			[EC:2.7.7.7]	DNA polymerase epsilon subunit 1	LbrM.34.2.004340	L. braziliensis	DOWN
			N/A	proliferating cell nuclear antigen	LdBPK_151500.1	L. donovani	DOWN
	ko03420	Nucleotide excision repair	[EC:2.7.7.7]	DNA polymerase epsilon subunit 1	LbrM.34.2.004340	L. braziliensis	DOWN
			[EC:6.5.1.16.5.1.66.5.1.7]	DNA ligase 1	LmxM.10.0870	L. amazonensis	UP
					LbrM.26.2.001360	L. braziliensis	UP
					LdBPK_261320.1	L. donovani	DOWN
					LPMP_261320	L. panamensis	UP
			N/A	proliferating cell nuclear antigen	LdBPK_151500.1	L. donovani	DOWN
			N/A	centrin-2	LmxM.36.6110	L. amazonensis	DOWN
	ko03430	Mismatch repair	N/A	proliferating cell nuclear antigen	LdBPK_151500.1	L. donovani	DOWN
			[EC:3.1.-.-]	exonuclease 1	LmxM.28.1420	L. amazonensis	UP
			[EC:6.5.1.16.5.1.66.5.1.7]	DNA ligase 1	LmxM.10.0870	L. amazonensis	UP
					LbrM.26.2.001360	L. braziliensis	UP
					LdBPK_261320.1	L. donovani	DOWN
					LPMP_261320	L. panamensis	UP
	ko03440	Homologous recombination	N/A	DNA repair protein RAD51	LmxM.34.1300	L. amazonensis	UP
			[EC:3.6.4.-]	DNA repair and recombination protein RAD54B	LmxM.01.0030	L. amazonensis	UP
	ko04010	MAPK signaling pathway	N/A	heat shock 70kDa protein 1/2/6/8	LmxM.19.0200	L. amazonensis	UP
					LPMP_282930	L. panamensis	DOWN
			N/A	14-3-3 protein epsilon	LdBPK_110350.1	L. donovani	DOWN
	ko04012	ErbB signaling pathway	[EC:2.7.1.153]	phosphatidylinositol-4,5-bisphosphate 3-kinase catalytic subunit alpha/beta/delta	LmxM.09.0070	L. amazonensis	UP
	ko04014	Ras signaling pathway			LmxM.09.0070	L. amazonensis	UP
			N/A	calmodulin	LPMP_090920	L. panamensis	DOWN
	ko04015	Rap1 signaling pathway	N/A	calmodulin	LPMP_090920	L. panamensis	DOWN
	ko04020	Calcium signaling pathway	[EC:7.2.2.10]	P-type Ca2+ transporter type 2A	LmxM.25.1470	L. amazonensis	UP
					LbrM.04.2.201590	L. braziliensis	UP
			N/A	calmodulin	LPMP_090920	L. panamensis	DOWN
			N/A	solute carrier family 25 (mitochondrial adenine nucleotide translocator)	LmxM.36.1640	L. amazonensis	UP
	ko04022	cGMP-PKG signaling pathway	[EC:3.1.3.16]	serine/threonine-protein phosphatase PP1 catalytic subunit	LmxM.23.0950	L. amazonensis	UP
			N/A	calmodulin	LPMP_090920	L. panamensis	DOWN
			[EC:7.2.2.10]	P-type Ca2+ transporter type 2A	LmxM.25.1470	L. amazonensis	UP
					LbrM.04.2.201590	L. braziliensis	UP
			N/A	solute carrier family 25 (mitochondrial adenine nucleotide translocator)	LmxM.36.1640	L. amazonensis	UP
	ko04024	cAMP signaling pathway	[EC:2.7.1.153]	phosphatidylinositol-4,5-bisphosphate 3-kinase catalytic subunit alpha/beta/delta	LmxM.09.0070	L. amazonensis	UP
			N/A	calmodulin	LPMP_090920	L. panamensis	DOWN
			[EC:7.2.2.10]	P-type Ca2+ transporter type 2A	LmxM.25.1470	L. amazonensis	UP
					LbrM.04.2.201590	L. braziliensis	UP
			[EC:3.1.3.16]	serine/threonine-protein phosphatase PP1 catalytic subunit	LmxM.23.0950	L. amazonensis	UP
	ko04031	GTP-binding proteins	N/A	Rab family, other	LdBPK_320520.1	L. donovani	UP
	ko04066	HIF-1 signaling pathway	[EC:4.2.1.11]	enolase	LdBPK_141240.1	L. donovani	DOWN
					LPMP_141140	L. panamensis	DOWN
	ko04068	FoxO signaling pathway (13)**	[EC:1.15.1.1]	superoxide dismutase, Fe-Mn family	LmxM.08.0290	L. amazonensis	DOWN
			[EC:2.7.11.21]	polo-like kinase 1	LmxM.23.0543	L. amazonensis	UP
			N/A	GABA(A) receptor-associated protein	LmxM.19.0830	L. amazonensis	DOWN
					LmxM.19.0880	L. amazonensis	DOWN
					LmxM.19.0850	L. amazonensis	DOWN
					LmxM.19.0820	L. amazonensis	DOWN
					LmxM.19.0870	L. amazonensis	DOWN
			[EC:3.4.19.12]	ubiquitin carboxyl-terminal hydrolase 7	LmxM.30.3060	L. amazonensis	UP
			[EC:2.7.11.11]	5'-AMP-activated protein kinase, catalytic alpha subunit	LmxM.18.0640	L. amazonensis	DOWN
					LdBPK_180650.1	L. donovani	UP
					LdBPK_292140.1	L. donovani	UP
	ko04070	Phosphatidylinositol signaling system	N/A	calmodulin	LPMP_090920	L. panamensis	DOWN
	ko04071	Sphingolipid signaling pathway	[EC:1.14.19.171.14.18.5]	sphingolipid 4-desaturase/C4-monooxygenase	LbrM.23.2.001980	L. braziliensis	UP
					LPMP_261660	L. panamensis	UP
			[EC:7.6.2.3]	ATP-binding cassette, subfamily C (CFTR/MRP), member 1	LmxM.19.0660	L. amazonensis	UP
					LmxM.08_29.0510	L. amazonensis	DOWN
			N/A	serine/threonine-protein phosphatase 2A regulatory subunit B''	LmxM.36.0020	L. amazonensis	UP
	ko04110	Cell cycle	N/A	cyclin-A	LmxM.13.0440	L. amazonensis	UP
			[EC:3.6.4.12]	DNA replication licensing factor MCM4	LmxM.28.0550	L. amazonensis	UP
			N/A	S-phase kinase-associated protein 1	LmxM.11.1210	L. amazonensis	DOWN
			N/A	anaphase-promoting complex subunit 2	LbrM.34.2.003730	L. braziliensis	DOWN
			N/A	proliferating cell nuclear antigen	LdBPK_151500.1	L. donovani	DOWN
			N/A	14-3-3 protein epsilon	LdBPK_110350.1	L. donovani	DOWN
	ko04120	Ubiquitin mediated proteolysis	[EC:6.2.1.45]	ubiquitin-activating enzyme E1	LmxM.32.1870	L. amazonensis	UP
			N/A	anaphase-promoting complex subunit 2	LbrM.34.2.003730	L. braziliensis	DOWN
			[EC:2.3.2.23]	ubiquitin-conjugating enzyme E2 D	LmxM.09.0240	L. amazonensis	UP
					LbrM.34.2.004000	L. braziliensis	DOWN
			[EC:2.3.2.26]	E3 ubiquitin-protein ligase TRIP12	LbrM.34.2.002400	L. braziliensis	DOWN
					LINF_350029800	L. infantum	UP
				E3 ubiquitin-protein ligase HUWE1	LmxM.07.0280	L. amazonensis	DOWN
					LINF_070008000	L. infantum	UP
	ko04121	Ubiquitin system	[EC:2.3.2.26]	other hect domain ubiquitin protein ligase E3	LINF_360053000	L. infantum	UP
			[EC:3.4.19.12]	ubiquitin carboxyl-terminal hydrolase 5/13	LdBPK_292410.1	L. donovani	UP
			N/A	ubiquitin-like modifier-activating enzyme 5	LmxM.15.0970	L. amazonensis	DOWN
					LdBPK_151030.1	L. donovani	DOWN
	ko04131	Membrane trafficking	[EC:2.3.1.225]	palmitoyltransferase ZDHHC2/15/20	LPMP_231580	L. panamensis	DOWN
			N/A	coatomer subunit delta	LPMP_161140	L. panamensis	DOWN
			N/A	dynein light chain roadblock-type	LmxM.18.1010	L. amazonensis	DOWN
			N/A	vacuolar protein sorting-associated protein 13A/C	LINF_160013300	L. infantum	UP
			N/A	calcium-binding protein 1/2/4/5	LmxM.16.0920	L. amazonensis	DOWN
					LPMP_160880	L. panamensis	DOWN
	ko04141	Protein processing in endoplasmic reticulum	N/A	protein kinase C substrate 80K-H	LbrM.26.2.001010	L. braziliensis	UP
			N/A	calreticulin	LbrM.31.2.002940	L. braziliensis	UP
					LdBPK_312670.1	L. donovani	DOWN
	ko04141	Endocytosis	N/A	heat shock 70kDa protein 1/2/6/8	LmxM.19.0200	L. amazonensis	UP
					LPMP_282930	L. panamensis	DOWN
	ko04141	Protein processing in endoplasmic reticulum	[EC:3.6.4.10]	endoplasmic reticulum chaperone BiP	LINF_280017800	L. infantum	UP
			N/A	DnaJ homolog subfamily A member 2	LbrM.27.2.002610	L. braziliensis	UP
					LPMP_272430	L. panamensis	DOWN
			[EC:5.3.4.1]	protein disulfide-isomerase A6	LbrM.26.2.000670	L. braziliensis	UP
					LdBPK_367280.1	L. donovani	DOWN
			N/A	protein transport protein SEC61 subunit alpha	LbrM.11.2.000850	L. braziliensis	UP
					LdBPK_111050.1	L. donovani	DOWN
			[EC:2.4.1.-]	UDP-glucose:glycoprotein glucosyltransferase	LdBPK_292230.1	L. donovani	UP
			N/A	protein transport protein SEC31	LINF_110017600	L. infantum	UP
	ko04142	Lysosome	N/A	battenin	LmxM.22.0010	L. amazonensis	DOWN
			[EC:3.4.16.5]	cathepsin A (carboxypeptidase C)	LdBPK_180450.1	L. donovani	UP
			N/A	V-type H+-transporting ATPase subunit a	LbrM.23.2.001750	L. braziliensis	UP
			N/A	clathrin heavy chain	LINF_360022600	L. infantum	UP
	ko04144	Endocytosis	N/A	epsin	LINF_250012000	L. infantum	UP
			N/A	clathrin heavy chain	LINF_360022600	L. infantum	UP
			N/A	vacuolar protein-sorting-associated protein 4	LdBPK_292610.1	L. donovani	UP
			N/A	programmed cell death 6-interacting protein	LINF_270023300	L. infantum	UP
	ko04145	Phagosome	N/A	dynein heavy chain 1, cytosolic	LbrM.22.2.001010	L. braziliensis	DOWN
			N/A	V-type H+-transporting ATPase subunit a	LbrM.23.2.001750	L. braziliensis	UP
			N/A	calreticulin	LbrM.31.2.002940	L. braziliensis	UP
					LdBPK_312670.1	L. donovani	DOWN
			N/A	tubulin alpha	LdBPK_130330.1	L. donovani	UP
			N/A	tubulin beta	LmxM.21.1860	L. amazonensis	DOWN
					LmxM.32.0792	L. amazonensis	DOWN
					LPMP_330860	L. panamensis	DOWN
			N/A	protein transport protein SEC61 subunit alpha	LbrM.11.2.000850	L. braziliensis	UP
					LdBPK_111050.1	L. donovani	DOWN
	ko04146	Peroxisome	[EC:1.1.1.42]	isocitrate dehydrogenase	LmxM.10.0290	L. amazonensis	DOWN
			[EC:6.2.1.3]	long-chain acyl-CoA synthetase	LdBPK_010520.1	L. donovani	UP
					LPMP_010520	L. panamensis	DOWN
					LPMP_010480	L. panamensis	DOWN
			[EC:1.15.1.1]	superoxide dismutase, Fe-Mn family	LmxM.08.0290	L. amazonensis	DOWN
			N/A	ATP-binding cassette, subfamily D (ALD), peroxisomal long-chain fatty acid import protein	LPMP_310520	L. panamensis	UP
	ko04147	Exosome		Rab GDP dissociation inhibitor	LmxM.08_29.2160	L. amazonensis	DOWN
				major vault protein	LdBPK_050060.1	L. donovani	DOWN
	ko04151	PI3K-Akt signaling pathway	N/A	serine/threonine-protein phosphatase 2A regulatory subunit B''	LmxM.36.0020	L. amazonensis	UP
	ko04152	AMPK signaling pathway	N/A	cyclin-A	LmxM.13.0440	L. amazonensis	UP
			N/A	serine/threonine-protein phosphatase 2A regulatory subunit B''	LmxM.36.0020	L. amazonensis	UP
	ko04213	Longevity regulating pathway - multiple species	N/A	ATP-dependent Clp protease ATP-binding subunit ClpB	LdBPK_291360.1	L. donovani	UP
	ko04217	Necroptosis	[EC:5.2.1.8]	peptidyl-prolyl isomerase D	LmxM.26.1610	L. amazonensis	UP
			N/A	vacuolar protein-sorting-associated protein 4	LdBPK_292610.1	L. donovani	UP
	ko04361	Axon regeneration	N/A	kinesin family member 2/24	LmxM.21.1760	L. amazonensis	UP
	ko04613	Neutrophil extracellular trap formation	N/A	histone H2B	LbrM.09.2.202960	L. braziliensis	DOWN
					LdBPK_091410.1	L. donovani	UP
			N/A	histone H4	LPMP_231870	L. panamensis	DOWN
					LPMP_060010	L. panamensis	DOWN
	ko04614	Renin-angiotensin system	[EC:3.4.24.15]	thimet oligopeptidase	LPMP_261550	L. panamensis	DOWN
			[EC:3.4.16.5]	cathepsin A (carboxypeptidase C)	LdBPK_180450.1	L. donovani	UP
	ko04622	RIG-I-like receptor signaling pathway	[EC:3.6.4.13]	ATP-dependent RNA helicase DDX3X	LINF_320009100	L. infantum	UP
	ko04812	Cytoskeleton proteins	[EC:5.6.1.1]	katanin p60 ATPase-containing subunit A1	LbrM.13.2.000770	L. braziliensis	UP
			N/A	actin, other eukaryote	LPMP_041190	L. panamensis	DOWN
			N/A	dynein intermediate chain 1, axonemal	LmxM.24.0280	L. amazonensis	DOWN
			N/A	dynein light intermediate chain, axonemal	LmxM.24.0840	L. amazonensis	DOWN
			N/A	dynein light chain 1, axonemal	LmxM.24.1030	L. amazonensis	DOWN
			N/A	dynein assembly factor 2, axonemal	LdBPK_181250.1	L. donovani	UP
			N/A	protein TilB	LmxM.08_29.2210	L. amazonensis	DOWN
					LdBPK_292320.1	L. donovani	UP
			N/A	radial spoke head protein 4/6	LmxM.08_29.0660	L. amazonensis	DOWN
					LbrM.13.2.000250	L. braziliensis	UP
	ko04922	Glucagon signaling pathway	[EC:3.1.3.16]	serine/threonine-protein phosphatase 4 catalytic subunit	LmxM.23.0050	L. amazonensis	UP
	ko04962	Vasopressin-regulated water reabsorption	N/A	dynein heavy chain 1, cytosolic	LbrM.22.2.001010	L. braziliensis	DOWN
			N/A	dynein light chain LC8-type	LPMP_320260	L. panamensis	DOWN
	ko04977	Vitamin digestion and absorption	[EC:7.6.2.3]	ATP-binding cassette, subfamily C (CFTR/MRP), member 1	LmxM.19.0660	L. amazonensis	UP
					LmxM.08_29.0510	L. amazonensis	DOWN
	ko05134	Legionellosis	N/A	elongation factor 1-gamma	LdBPK_091020.1	L. donovani	DOWN
			N/A	elongation factor 1-alpha	LdBPK_170170.1	L. donovani	DOWN
	ko05140	Leishmaniasis	[EC:3.4.24.36]	leishmanolysin	LmxM.28.0570	L. amazonensis	DOWN
					LmxM.30.2000	L. amazonensis	DOWN
					LdBPK_280600.1	L. donovani	UP
			N/A	elongation factor 1-alpha	LdBPK_170170.1	L. donovani	DOWN
			[EC:3.4.22.-]	cysteine peptidase B	LmxM.08.1070	L. amazonensis	DOWN
					LmxM.08.1080	L. amazonensis	DOWN
